# Supplementary material for: Main-chain engineering of polymer photocatalysts with hydrophilic non-conjugated segments for visible-light-driven hydrogen evolution
Source: Nat Commun. 2022 Sep 17;13:5460. doi: 10.1038/s41467-022-33211-1 (PMC9482619; doi:10.1038/s41467-022-33211-1)
Supplement: Supplementary file 3 — Source Data [file 41467_2022_33211_MOESM3_ESM.xlsx]

## Sheet: Figure 2a
PFBPO		P-EG-5		P-TEG-5		P-HEG-5		P-HEG-10		P-HEG-20		P-EA-5		P-EA-10
X-axis	Y-axis	X-axis	Y-axis	X-axis	Y-axis	X-axis	Y-axis	X-axis	Y-axis	X-axis	Y-axis	X-axis	Y-axis	X-axis	Y-axis
wavelength (nm)	absorption (a.u)	wavelength (nm)	absorption (a.u)	wavelength (nm)	absorption (a.u)	wavelength (nm)	absorption (a.u)	wavelength (nm)	absorption (a.u)	wavelength (nm)	absorption (a.u)	wavelength (nm)	absorption (a.u)	wavelength (nm)	absorption (a.u)
800	0	800	0	800	0	800	0	800	0	800	0.000258077	800	0	800	0
799.8	9.999e-05	798	0.01022	799.8	0.000119271	798	0.00754	798	0.00771	799.8	0.000342843	798	0.01393	798	0.00757
799.6	6.61472e-05	796	0.02043	799.6	0.000200328	796	0.00879	796	0.0106	799.6	0.000545303	796	0.01072	796	0.00757
799.4	0.000153831	794	0.00766	799.4	0.000356654	794	0.01256	794	0.00385	799.4	0.000630226	794	0.00857	794	0.00946
799.2	0.000443033	792	0.02427	799.2	0.000545402	792	0.03015	792	0.01927	799.2	0.000814882	792	0.01501	792	0.01798
799	0.000552252	790	0.01277	799	0.00060909	790	0.00628	790	0.00771	799	0.000596981	790	0.00214	790	0.00568
798.8	0.000538408	788	0.02427	798.8	0.000680884	788	0.02387	788	0.01445	798.8	0.00070538	788	0.02251	788	0.02365
798.6	0.000441494	786	0.00766	798.6	0.000686674	786	0.00628	786	0.00674	798.6	0.000743509	786	0.00857	786	0.01325
798.4	0.000298432	784	0.0166	798.4	0.000606774	784	0.0201	784	0.01734	798.4	0.000658901	784	0.01608	784	0.02081
798.2	0.00032766	782	0.0166	798.2	0.000685516	782	0.01005	782	0.00867	798.2	0.000836625	782	0.01072	782	0.01325
798	0.000552252	780	0.02171	798	0.000881212	780	0.01633	780	0.01638	798	0.000808107	780	0.02036	780	0.01798
797.8	0.000592248	778	0.00255	797.8	0.000767732	778	0.00251	778	0.00385	797.8	0.000654174	778	0.00429	778	0.01135
797.6	0.000569174	776	0.00383	797.6	0.000496768	776	0.00377	776	0.00193	797.6	0.000460537	776	0.01179	776	0.01135
797.4	0.000632244	774	0.02171	797.4	0.000556982	774	0.01382	774	0.00963	797.4	0.000392788	774	0.01608	774	0.01608
797.2	0.000855299	772	0.02299	797.2	0.000656567	772	0.02136	772	0.01156	797.2	0.000464791	772	0.02358	772	0.02554
797	0.000846069	770	0.00639	797	0.000736467	770	0.01131	770	0.01156	797	0.000279505	770	0.02036	770	0.01703
796.8	0.000952212	768	0.00766	796.8	0.000903214	768	0.00754	768	0.00578	796.8	0.00041973	768	0.01286	768	0.01703
796.6	0.000747618	766	0.03193	796.6	0.000845315	766	0.02638	766	0.02023	796.6	8.99647e-05	766	0.02358	766	0.02744
796.4	0.000886065	764	0.0281	796.4	0.00101	764	0.02513	764	0.02023	796.4	1.33923e-05	764	0.02144	764	0.02838
796.2	0.000964519	762	0.01533	796.2	0.00108	762	0.00879	762	0.01156	796.2	5.8611e-05	762	0.02358	762	0.01987
796	0.000841454	760	0.0166	796	0.00113	760	0.00879	760	0.01734	796	0	760	0.01286	760	0.01892
795.8	0.000619938	758	0.01916	795.8	0.00126	758	0.01256	758	0.00963	795.8	0.000111707	758	0.01393	758	0.02365
795.6	0.000830686	756	0.02427	795.6	0.00133	756	0.01256	756	0.01445	795.6	0.000176778	756	0.01822	756	0.02365
795.4	0.000833763	754	0.01022	795.4	0.00145	754	0.00503	754	0.00674	795.4	0.000196158	754	0.01393	754	0.01987
795.2	0.00123	752	0.03193	795.2	0.00174	752	0.02387	752	0.01541	795.2	0.000628335	752	0.02251	752	0.03027
795	0.00122	750	0.02937	795	0.00178	750	0.01884	750	0.01541	795	0.00052356	750	0.02251	750	0.03217
794.8	0.000962981	748	0.02937	794.8	0.00166	748	0.02387	748	0.01927	794.8	0.000714833	748	0.02358	748	0.03406
794.6	0.000824533	746	0.02937	794.6	0.00198	746	0.0201	746	0.02023	794.6	0.000703174	746	0.02251	746	0.03406
794.4	0.00119	744	0.02171	794.4	0.00233	744	0.02261	744	0.01638	794.4	0.000859785	744	0.02144	744	0.03027
794.2	0.00125	742	0.03321	794.2	0.00241	742	0.02387	742	0.02408	794.2	0.000768245	742	0.02894	742	0.04068
794	0.00104	740	0.02937	794	0.00236	740	0.02513	740	0.02216	794	0.000467627	740	0.02894	740	0.035
793.8	0.00115	738	0.03193	793.8	0.00245	738	0.02889	738	0.02312	793.8	0.000642515	738	0.03215	738	0.03595
793.6	0.0011	736	0.0281	793.6	0.00248	736	0.02261	736	0.02216	793.6	0.000493624	736	0.03215	736	0.035
793.4	0.00131	734	0.02937	793.4	0.00253	734	0.02638	734	0.02216	793.4	0.000729329	734	0.03323	734	0.03974
793.2	0.0013	732	0.02682	793.2	0.00258	732	0.02387	732	0.02408	793.2	0.000953216	732	0.03323	732	0.03595
793	0.00144	730	0.0281	793	0.0026	730	0.02261	730	0.01927	793	0.000961567	730	0.0268	730	0.035
792.8	0.00147	728	0.0447	792.8	0.00252	728	0.03518	728	0.03372	792.8	0.000926904	728	0.03644	728	0.04636
792.6	0.0018	726	0.03704	792.6	0.0026	726	0.03141	726	0.03083	792.6	0.000956998	726	0.03751	726	0.04257
792.4	0.00186	724	0.03193	792.4	0.00263	724	0.02638	724	0.02408	792.4	0.00101	724	0.02787	724	0.03879
792.2	0.00193	722	0.03065	792.2	0.0027	722	0.02261	722	0.0183	792.2	0.000994339	722	0.03001	722	0.03595
792	0.00179	720	0.04087	792	0.00263	720	0.03643	720	0.03179	792	0.000773444	720	0.04073	720	0.04541
791.8	0.00182	718	0.03065	791.8	0.00264	718	0.02889	718	0.02794	791.8	0.000883261	718	0.03323	718	0.04068
791.6	0.00204	716	0.04087	791.6	0.00263	716	0.03015	716	0.02794	791.6	0.000637946	716	0.03859	716	0.04257
791.4	0.00238	714	0.04215	791.4	0.00264	714	0.03518	714	0.02987	791.4	0.000586898	714	0.03751	714	0.04257
791.2	0.00198	712	0.04087	791.2	0.00255	712	0.03643	712	0.03276	791.2	0.000322833	712	0.03859	712	0.04447
791	0.0022	710	0.03959	791	0.00272	710	0.03266	710	0.03276	791	0.000579965	710	0.03859	710	0.04257
790.8	0.00232	708	0.04342	790.8	0.00271	708	0.03769	708	0.03083	790.8	0.000664888	708	0.03966	708	0.04541
790.6	0.00227	706	0.04598	790.6	0.00272	706	0.03894	706	0.03276	790.6	0.000743824	706	0.0418	706	0.04825
790.4	0.00246	704	0.04342	790.4	0.00278	704	0.03518	704	0.03372	790.4	0.000881213	704	0.04287	704	0.05014
790.2	0.00233	702	0.04215	790.2	0.00289	702	0.03518	702	0.03276	790.2	0.000894763	702	0.03966	702	0.0473
790	0.00235	700	0.04725	790	0.00287	700	0.03266	700	0.03179	790	0.000862779	700	0.03966	700	0.04257
789.8	0.00253	698	0.04215	789.8	0.00288	698	0.03769	698	0.03372	789.8	0.000943605	698	0.04073	698	0.0473
789.6	0.0027	696	0.05619	789.6	0.00303	696	0.04271	696	0.04046	789.6	0.00108	696	0.0493	696	0.05298
789.4	0.0028	694	0.04853	789.4	0.00289	694	0.03894	694	0.03468	789.4	0.00113	694	0.04394	694	0.04636
789.2	0.00272	692	0.04853	789.2	0.00282	692	0.0402	692	0.03468	789.2	0.000982049	692	0.04823	692	0.0492
789	0.00281	690	0.04087	789	0.00301	690	0.03392	690	0.03276	789	0.00116	690	0.03859	690	0.03974
788.8	0.0027	688	0.04342	788.8	0.00302	688	0.0402	688	0.03468	788.8	0.00111	688	0.0418	688	0.04447
788.6	0.00289	686	0.04725	788.6	0.00308	686	0.03894	686	0.03565	788.6	0.00108	686	0.04073	686	0.04636
788.4	0.00287	684	0.04853	788.4	0.0032	684	0.04397	684	0.03661	788.4	0.0012	684	0.0493	684	0.0492
788.2	0.00272	682	0.04853	788.2	0.00323	682	0.04271	682	0.03565	788.2	0.00142	682	0.04502	682	0.05014
788	0.0028	680	0.05109	788	0.00328	680	0.04648	680	0.04046	788	0.00154	680	0.05038	680	0.05109
787.8	0.0027	678	0.05236	787.8	0.00332	678	0.04523	678	0.03854	787.8	0.00157	678	0.04716	678	0.05014
787.6	0.00294	676	0.05109	787.6	0.00341	676	0.04271	676	0.0395	787.6	0.00175	676	0.04823	676	0.0492
787.4	0.00314	674	0.04725	787.4	0.00359	674	0.04397	674	0.03565	787.4	0.00152	674	0.04502	674	0.04825
787.2	0.00318	672	0.05236	787.2	0.00365	672	0.04648	672	0.04046	787.2	0.00146	672	0.0493	672	0.05014
787	0.00335	670	0.05109	787	0.00371	670	0.04397	670	0.03757	787	0.00151	670	0.05038	670	0.04825
786.8	0.00347	668	0.05492	786.8	0.00375	668	0.04774	668	0.04046	786.8	0.00152	668	0.05145	668	0.05203
786.6	0.00312	666	0.05619	786.6	0.00364	666	0.05151	666	0.04239	786.6	0.0014	666	0.05359	666	0.0492
786.4	0.003	664	0.05619	786.4	0.00364	664	0.04774	664	0.04046	786.4	0.00131	664	0.0493	664	0.04825
786.2	0.00285	662	0.05747	786.2	0.00384	662	0.05025	662	0.04143	786.2	0.00124	662	0.05038	662	0.04825
786	0.00295	660	0.05492	786	0.00393	660	0.04774	660	0.04143	786	0.00129	660	0.0493	660	0.0473
785.8	0.00299	658	0.05875	785.8	0.00384	658	0.05151	658	0.04335	785.8	0.00109	658	0.05359	658	0.05014
785.6	0.00306	656	0.05747	785.6	0.004	656	0.04899	656	0.04432	785.6	0.00121	656	0.05038	656	0.0492
785.4	0.00286	654	0.05747	785.4	0.00404	654	0.05025	654	0.04046	785.4	0.00128	654	0.05145	654	0.0492
785.2	0.00288	652	0.05364	785.2	0.00409	652	0.04899	652	0.04143	785.2	0.0013	652	0.05145	652	0.04447
785	0.00284	650	0.06003	785	0.00407	650	0.05402	650	0.04528	785	0.0012	650	0.05466	650	0.05109
784.8	0.0029	648	0.0613	784.8	0.00415	648	0.05528	648	0.04721	784.8	0.00117	648	0.05681	648	0.05203
784.6	0.00308	646	0.05619	784.6	0.00422	646	0.05151	646	0.04143	784.6	0.000895236	646	0.05145	646	0.0473
784.4	0.00314	644	0.05747	784.4	0.00421	644	0.05402	644	0.04528	784.4	0.000898859	644	0.05466	644	0.0473
784.2	0.00317	642	0.06386	784.2	0.00425	642	0.05905	642	0.04721	784.2	0.00113	642	0.05788	642	0.0473
784	0.00303	640	0.06003	784	0.00416	640	0.05276	640	0.04335	784	0.00111	640	0.05252	640	0.04352
783.8	0.00311	638	0.0613	783.8	0.00426	638	0.05653	638	0.04721	783.8	0.00129	638	0.05788	638	0.05014
783.6	0.00304	636	0.06003	783.6	0.00437	636	0.05402	636	0.04624	783.6	0.00128	636	0.05573	636	0.04447
783.4	0.00329	634	0.05875	783.4	0.00469	634	0.05151	634	0.04528	783.4	0.00148	634	0.05573	634	0.04541
783.2	0.00332	632	0.06513	783.2	0.0047	632	0.05653	632	0.04817	783.2	0.00164	632	0.05573	632	0.0473
783	0.00339	630	0.06769	783	0.00466	630	0.05779	630	0.04624	783	0.00165	630	0.05788	630	0.04825
782.8	0.0034	628	0.06897	782.8	0.00465	628	0.0603	628	0.0501	782.8	0.00188	628	0.06217	628	0.0473
782.6	0.00347	626	0.06386	782.6	0.00463	626	0.05653	626	0.04624	782.6	0.00208	626	0.05681	626	0.04447
782.4	0.00374	624	0.06258	782.4	0.00461	624	0.0603	624	0.0501	782.4	0.00208	624	0.06002	624	0.0473
782.2	0.00379	622	0.06386	782.2	0.00473	622	0.0603	622	0.04913	782.2	0.00194	622	0.06002	622	0.04636
782	0.0039	620	0.06641	782	0.00492	620	0.0603	620	0.0501	782	0.00215	620	0.06109	620	0.04825
781.8	0.00417	618	0.06641	781.8	0.00493	618	0.0603	618	0.05106	781.8	0.00215	618	0.06002	618	0.04636
781.6	0.00439	616	0.06641	781.6	0.00498	616	0.06156	616	0.0501	781.6	0.00238	616	0.06002	616	0.04636
781.4	0.00418	614	0.06769	781.4	0.00491	614	0.0603	614	0.05106	781.4	0.00257	614	0.06002	614	0.04541
781.2	0.00421	612	0.06769	781.2	0.00503	612	0.06156	612	0.05299	781.2	0.00248	612	0.06109	612	0.04352
781	0.00409	610	0.06897	781	0.00494	610	0.06407	610	0.05299	781	0.00255	610	0.06109	610	0.04447
780.8	0.00411	608	0.06769	780.8	0.00516	608	0.06156	608	0.0501	780.8	0.00264	608	0.06002	608	0.04541
780.6	0.00427	606	0.06897	780.6	0.00518	606	0.06407	606	0.05202	780.6	0.00276	606	0.06217	606	0.04541
780.4	0.00438	604	0.06897	780.4	0.00523	604	0.06658	604	0.05395	780.4	0.00293	604	0.06109	604	0.04636
780.2	0.00434	602	0.06769	780.2	0.00517	602	0.06533	602	0.05395	780.2	0.00271	602	0.06217	602	0.04352
780	0.00451	600	0.07152	780	0.00535	600	0.06784	600	0.05684	780	0.0028	600	0.06431	600	0.04636
779.8	0.00471	598	0.06897	779.8	0.00548	598	0.06407	598	0.05588	779.8	0.0029	598	0.06217	598	0.04257
779.6	0.00465	596	0.0728	779.6	0.00569	596	0.0691	596	0.0578	779.6	0.00291	596	0.06538	596	0.0473
779.4	0.00457	594	0.06641	779.4	0.00587	594	0.06407	594	0.05491	779.4	0.00293	594	0.06217	594	0.04352
779.2	0.00445	592	0.0728	779.2	0.00584	592	0.06784	592	0.05588	779.2	0.0029	592	0.06431	592	0.04447
779	0.00441	590	0.07152	779	0.00574	590	0.0691	590	0.05588	779	0.003	590	0.06431	590	0.04447
778.8	0.00476	588	0.07791	778.8	0.00584	588	0.07161	588	0.06166	778.8	0.00312	588	0.0686	588	0.0473
778.6	0.00461	586	0.07663	778.6	0.0059	586	0.07161	586	0.06069	778.6	0.00323	586	0.06967	586	0.04825
778.4	0.00461	584	0.07663	778.4	0.00606	584	0.07035	584	0.06069	778.4	0.00326	584	0.06967	584	0.04636
778.2	0.00476	582	0.0728	778.2	0.00603	582	0.0691	582	0.0578	778.2	0.00328	582	0.06538	582	0.04352
778	0.00462	580	0.07918	778	0.00601	580	0.07789	580	0.06262	778	0.0034	580	0.06967	580	0.0473
777.8	0.00472	578	0.07663	777.8	0.00612	578	0.07412	578	0.06069	777.8	0.00326	578	0.07074	578	0.04636
777.6	0.00491	576	0.07791	777.6	0.00617	576	0.07286	576	0.06166	777.6	0.00326	576	0.06752	576	0.04636
777.4	0.00466	574	0.07918	777.4	0.00604	574	0.07663	574	0.06455	777.4	0.00302	574	0.07181	574	0.04825
777.2	0.00478	572	0.08046	777.2	0.0059	572	0.07538	572	0.06358	777.2	0.00303	572	0.07181	572	0.0473
777	0.00497	570	0.07918	777	0.00598	570	0.07412	570	0.06069	777	0.00312	570	0.07181	570	0.04825
776.8	0.0048	568	0.08429	776.8	0.00593	568	0.0804	568	0.06455	776.8	0.00297	568	0.07395	568	0.0492
776.6	0.00461	566	0.08301	776.6	0.00587	566	0.0804	566	0.06455	776.6	0.00295	566	0.07288	566	0.0492
776.4	0.00473	564	0.08301	776.4	0.0059	564	0.08166	564	0.06551	776.4	0.00298	564	0.0761	564	0.05109
776.2	0.00476	562	0.08429	776.2	0.00596	562	0.08291	562	0.06744	776.2	0.00289	562	0.07717	562	0.05203
776	0.00469	560	0.08301	776	0.00621	560	0.08291	560	0.06647	776	0.00296	560	0.07824	560	0.05109
775.8	0.00465	558	0.08557	775.8	0.00626	558	0.08417	558	0.0684	775.8	0.00294	558	0.0761	558	0.05298
775.6	0.00439	556	0.08685	775.6	0.00626	556	0.08668	556	0.06936	775.6	0.00271	556	0.08039	556	0.05393
775.4	0.00437	554	0.0894	775.4	0.00621	554	0.08668	554	0.06936	775.4	0.00244	554	0.08146	554	0.05487
775.2	0.00434	552	0.0894	775.2	0.00612	552	0.0892	552	0.07225	775.2	0.0024	552	0.08146	552	0.05487
775	0.00416	550	0.0894	775	0.00623	550	0.08668	550	0.07129	775	0.00219	550	0.08146	550	0.05582
774.8	0.00431	548	0.0894	774.8	0.00639	548	0.08668	548	0.07129	774.8	0.00222	548	0.08039	548	0.05393
774.6	0.00429	546	0.09068	774.6	0.00645	546	0.08794	546	0.07322	774.6	0.00222	546	0.08467	546	0.05676
774.4	0.00444	544	0.09068	774.4	0.00649	544	0.09045	544	0.07514	774.4	0.00223	544	0.08574	544	0.05866
774.2	0.00453	542	0.09195	774.2	0.00667	542	0.09045	542	0.07514	774.2	0.00232	542	0.08467	542	0.05866
774	0.00449	540	0.09323	774	0.00692	540	0.09296	540	0.07803	774	0.00222	540	0.08789	540	0.06055
773.8	0.00447	538	0.09195	773.8	0.00692	538	0.09171	538	0.07803	773.8	0.00237	538	0.08682	538	0.06055
773.6	0.0047	536	0.09323	773.6	0.00708	536	0.09422	536	0.079	773.6	0.00244	536	0.08896	536	0.06244
773.4	0.00479	534	0.09834	773.4	0.00716	534	0.09799	534	0.08189	773.4	0.00242	534	0.09432	534	0.06623
773.2	0.00495	532	0.09706	773.2	0.00723	532	0.09548	532	0.08189	773.2	0.00248	532	0.09325	532	0.06339
773	0.00507	530	0.10089	773	0.00723	530	0.09925	530	0.08478	773	0.00257	530	0.09646	530	0.06812
772.8	0.00523	528	0.10089	772.8	0.00721	528	0.1005	528	0.08574	772.8	0.00254	528	0.09646	528	0.06906
772.6	0.00536	526	0.10217	772.6	0.0074	526	0.1005	526	0.08767	772.6	0.0026	526	0.09753	526	0.06906
772.4	0.00541	524	0.10473	772.4	0.00738	524	0.10553	524	0.09056	772.4	0.00274	524	0.10075	524	0.07379
772.2	0.00544	522	0.10473	772.2	0.00755	522	0.10302	522	0.09056	772.2	0.00278	522	0.10182	522	0.07285
772	0.00556	520	0.106	772	0.00775	520	0.10678	520	0.09249	772	0.00283	520	0.10718	520	0.07474
771.8	0.00584	518	0.10983	771.8	0.00794	518	0.1093	518	0.09634	771.8	0.00298	518	0.10611	518	0.07947
771.6	0.00573	516	0.10728	771.6	0.00799	516	0.10804	516	0.09441	771.6	0.003	516	0.10825	516	0.07758
771.4	0.00603	514	0.10983	771.4	0.00809	514	0.1093	514	0.09634	771.4	0.00324	514	0.1104	514	0.08042
771.2	0.00585	512	0.10856	771.2	0.00801	512	0.1093	512	0.09634	771.2	0.00341	512	0.10932	512	0.07947
771	0.00601	510	0.11239	771	0.00801	510	0.11181	510	0.10019	771	0.00347	510	0.11468	510	0.0842
770.8	0.00604	508	0.11367	770.8	0.00817	508	0.11558	508	0.10308	770.8	0.00358	508	0.11683	508	0.08609
770.6	0.00609	506	0.11367	770.6	0.00824	506	0.11558	506	0.10212	770.6	0.00362	506	0.11576	506	0.08515
770.4	0.00619	504	0.11622	770.4	0.00827	504	0.11935	504	0.10501	770.4	0.00372	504	0.11897	504	0.09082
770.2	0.0063	502	0.1175	770.2	0.00843	502	0.11935	502	0.10694	770.2	0.00382	502	0.12111	502	0.09082
770	0.00607	500	0.11877	770	0.00859	500	0.1206	500	0.10983	770	0.00377	500	0.12326	500	0.09366
769.8	0.00601	498	0.12005	769.8	0.0086	498	0.12186	498	0.11175	769.8	0.00383	498	0.1254	498	0.09461
769.6	0.00615	496	0.12133	769.6	0.00871	496	0.12437	496	0.11272	769.6	0.00393	496	0.12755	496	0.09839
769.4	0.0063	494	0.12516	769.4	0.00876	494	0.12563	494	0.11464	769.4	0.00404	494	0.13183	494	0.10123
769.2	0.00649	492	0.12644	769.2	0.00889	492	0.13065	492	0.11946	769.2	0.00405	492	0.13398	492	0.10407
769	0.00656	490	0.12771	769	0.00901	490	0.12814	490	0.1185	769	0.00433	490	0.13505	490	0.10501
768.8	0.0066	488	0.12771	768.8	0.00904	488	0.12814	488	0.12042	768.8	0.00424	488	0.13719	488	0.10785
768.6	0.00649	486	0.13155	768.6	0.00898	486	0.13317	486	0.12331	768.6	0.00433	486	0.14255	486	0.11258
768.4	0.00665	484	0.13027	768.4	0.00905	484	0.13317	484	0.12331	768.4	0.00438	484	0.14041	484	0.11164
768.2	0.00649	482	0.13282	768.2	0.00916	482	0.13568	482	0.1262	768.2	0.00429	482	0.14255	482	0.11637
768	0.00656	480	0.13538	768	0.00915	480	0.13819	480	0.13006	768	0.0042	480	0.14791	480	0.12015
767.8	0.00668	478	0.13921	767.8	0.0093	478	0.13819	478	0.13295	767.8	0.00422	478	0.14791	478	0.12299
767.6	0.00659	476	0.13921	767.6	0.00923	476	0.14196	476	0.13487	767.6	0.00419	476	0.15327	476	0.12583
767.4	0.00665	474	0.13921	767.4	0.0093	474	0.1407	474	0.13584	767.4	0.00416	474	0.15541	474	0.12961
767.2	0.00664	472	0.14432	767.2	0.00946	472	0.1495	472	0.14258	767.2	0.00406	472	0.16184	472	0.13529
767	0.00675	470	0.14815	767	0.00947	470	0.15201	470	0.14547	767	0.00401	470	0.1672	470	0.14286
766.8	0.00689	468	0.15709	766.8	0.00938	468	0.1608	468	0.15511	766.8	0.00392	468	0.17792	468	0.15043
766.6	0.00709	466	0.15964	766.6	0.00953	466	0.16709	466	0.16281	766.6	0.00402	466	0.1865	466	0.15799
766.4	0.00695	464	0.16858	766.4	0.00954	464	0.17839	464	0.17341	766.4	0.00385	464	0.19936	464	0.17029
766.2	0.00704	462	0.17369	766.2	0.00962	462	0.18467	462	0.18304	766.2	0.00391	462	0.21222	462	0.17975
766	0.00691	460	0.18519	766	0.00961	460	0.20101	460	0.19846	766	0.00382	460	0.23044	460	0.19678
765.8	0.00689	458	0.20434	765.8	0.00956	458	0.22111	458	0.21869	765.8	0.00382	458	0.25402	458	0.2176
765.6	0.00699	456	0.22095	765.6	0.00968	456	0.24497	456	0.24181	765.6	0.00393	456	0.27867	456	0.2403
765.4	0.00717	454	0.2516	765.4	0.00981	454	0.28266	454	0.27457	765.4	0.00399	454	0.32047	454	0.27436
765.2	0.00728	452	0.29119	765.2	0.00987	452	0.32663	452	0.31407	765.2	0.00409	452	0.3687	452	0.31504
765	0.00736	450	0.33972	765	0.00978	450	0.38065	450	0.36224	765	0.00411	450	0.42229	450	0.36424
764.8	0.00747	448	0.39464	764.8	0.01004	448	0.43719	448	0.41426	764.8	0.00432	448	0.48339	448	0.42195
764.6	0.0073	446	0.4636	764.6	0.01011	446	0.51131	446	0.4711	764.6	0.00424	446	0.55198	446	0.48439
764.4	0.00745	444	0.53384	764.4	0.0102	444	0.58291	444	0.53565	764.4	0.00419	444	0.62165	444	0.55535
764.2	0.00755	442	0.60664	764.2	0.01032	442	0.65578	442	0.60405	764.2	0.00427	442	0.68489	442	0.62157
764	0.00761	440	0.67688	764	0.01031	440	0.72487	440	0.66667	764	0.00433	440	0.74705	440	0.6859
763.8	0.00767	438	0.74074	763.8	0.01038	438	0.78015	438	0.7264	763.8	0.00448	438	0.79957	438	0.74456
763.6	0.0077	436	0.79949	763.6	0.01047	436	0.82915	436	0.77649	763.6	0.00456	436	0.84459	436	0.79186
763.4	0.00752	434	0.84802	763.4	0.01043	434	0.87437	434	0.82466	763.4	0.00451	434	0.87889	434	0.84201
763.2	0.00767	432	0.88506	763.2	0.01047	432	0.90829	432	0.86031	763.2	0.00471	432	0.9089	432	0.8789
763	0.00768	430	0.91188	763	0.01045	430	0.92462	430	0.88825	763	0.00456	430	0.92497	430	0.9035
762.8	0.00775	428	0.93487	762.8	0.01058	428	0.94221	428	0.91908	762.8	0.00459	428	0.93998	428	0.92904
762.6	0.00788	426	0.95658	762.6	0.01074	426	0.96231	426	0.93353	762.6	0.00453	426	0.95498	426	0.94797
762.4	0.00778	424	0.96807	762.4	0.01067	424	0.97236	424	0.95087	762.4	0.00451	424	0.96356	424	0.96405
762.2	0.0077	422	0.97573	762.2	0.01071	422	0.98241	422	0.96146	762.2	0.00452	422	0.97642	422	0.96689
762	0.00767	420	0.98467	762	0.01075	420	0.98492	420	0.96532	762	0.00458	420	0.98392	420	0.97256
761.8	0.00763	418	0.99361	761.8	0.01074	418	0.98995	418	0.97303	761.8	0.00446	418	0.9925	418	0.98392
761.6	0.00771	416	0.99489	761.6	0.01082	416	0.99372	416	0.97977	761.6	0.00433	416	0.99143	416	0.99054
761.4	0.00772	414	0.99361	761.4	0.01077	414	1	414	0.97977	761.4	0.00448	414	0.99464	414	0.99432
761.2	0.00782	412	0.99234	761.2	0.01086	412	0.99497	412	0.98459	761.2	0.00452	412	0.99035	412	0.99432
761	0.00766	410	1	761	0.01088	410	0.99749	410	0.98748	761	0.00448	410	1	410	0.99338
760.8	0.00757	408	0.99617	760.8	0.0109	408	0.99749	408	0.99037	760.8	0.0044	408	0.99893	408	0.99905
760.6	0.00759	406	0.99617	760.6	0.01103	406	0.99246	406	0.99133	760.6	0.00446	406	0.99357	406	0.99716
760.4	0.00771	404	0.98978	760.4	0.011	404	0.99497	404	0.9894	760.4	0.00445	404	0.99571	404	0.99527
760.2	0.00779	402	0.99361	760.2	0.01099	402	0.98869	402	1	760.2	0.00445	402	1	402	0.99905
760	0.00779	400	0.99106	760	0.01102	400	0.98116	400	0.99229	760	0.00438	400	0.99786	400	0.99811
759.8	0.00782	398	0.98084	759.8	0.01114	398	0.97739	398	0.98459	759.8	0.00453	398	0.99357	398	0.99811
759.6	0.00795	396	0.99234	759.6	0.01121	396	0.97739	396	0.9894	759.6	0.00468	396	0.99893	396	1
759.4	0.00805	394	0.98212	759.4	0.01126	394	0.97362	394	0.99229	759.4	0.0048	394	0.99571	394	1
759.2	0.00817	392	0.97957	759.2	0.01145	392	0.97236	392	0.99133	759.2	0.00494	392	0.98928	392	0.99811
759	0.00828	390	0.97829	759	0.0115	390	0.97236	390	0.98266	759	0.00499	390	0.99143	390	0.99905
758.8	0.00822	388	0.96041	758.8	0.01155	388	0.95729	388	0.97784	758.8	0.0049	388	0.99464	388	0.99338
758.6	0.00848	386	0.96807	758.6	0.01174	386	0.96482	386	0.97495	758.6	0.00521	386	0.99571	386	0.99716
758.4	0.00851	384	0.9719	758.4	0.01184	384	0.95854	384	0.99037	758.4	0.00537	384	0.99571	384	0.99149
758.2	0.00868	382	0.96424	758.2	0.0121	382	0.95352	382	0.98266	758.2	0.00558	382	0.98821	382	0.99905
758	0.00885	380	0.96169	758	0.01215	380	0.95729	380	0.98459	758	0.00577	380	0.99464	380	0.99622
757.8	0.00905	378	0.96679	757.8	0.0123	378	0.95352	378	0.98362	757.8	0.00597	378	0.98607	378	0.99622
757.6	0.00915	376	0.96935	757.6	0.01235	376	0.94975	376	0.98844	757.6	0.006	376	0.9925	376	0.99338
757.4	0.00914	374	0.96169	757.4	0.0123	374	0.94849	374	0.98073	757.4	0.0061	374	0.98178	374	0.99622
757.2	0.00904	372	0.95658	757.2	0.01239	372	0.94347	372	0.97495	757.2	0.0061	372	0.98821	372	0.99054
757	0.00927	370	0.95402	757	0.01252	370	0.93844	370	0.98073	757	0.00618	370	0.9925	370	0.99054
756.8	0.00929	368	0.94764	756.8	0.01263	368	0.93342	368	0.9711	756.8	0.00619	368	0.98178	368	0.98392
756.6	0.00925	366	0.94253	756.6	0.01261	366	0.92714	366	0.97013	756.6	0.00615	366	0.98285	366	0.97824
756.4	0.00918	364	0.93742	756.4	0.0125	364	0.91583	364	0.96435	756.4	0.00608	364	0.97213	364	0.97256
756.2	0.00924	362	0.92976	756.2	0.01257	362	0.9196	362	0.9605	756.2	0.0062	362	0.96463	362	0.97729
756	0.00919	360	0.93997	756	0.01251	360	0.9108	360	0.96339	756	0.00618	360	0.97106	360	0.97256
755.8	0.00932	358	0.92848	755.8	0.01253	358	0.91583	358	0.96724	755.8	0.00627	358	0.96463	358	0.96405
755.6	0.00943	356	0.92337	755.6	0.0127	356	0.89447	356	0.95568	755.6	0.00631	356	0.95927	356	0.97162
755.4	0.0094	354	0.91443	755.4	0.01278	354	0.89322	354	0.9499	755.4	0.00638	354	0.96356	354	0.96405
755.2	0.00931	352	0.91699	755.2	0.01272	352	0.88945	352	0.95568	755.2	0.00618	352	0.9582	352	0.965
755	0.00921	350	0.89911	755	0.01264	350	0.86683	350	0.9422	755	0.00587	350	0.94855	350	0.94891
754.8	0.00911	348	0.89017	754.8	0.01254	348	0.86809	348	0.92775	754.8	0.00586	348	0.93783	348	0.93851
754.6	0.00915	346	0.89527	754.6	0.01244	346	0.86055	346	0.93834	754.6	0.00585	346	0.9507	346	0.94986
754.4	0.00923	344	0.89144	754.4	0.0125	344	0.8505	344	0.921	754.4	0.006	344	0.93569	344	0.94418
754.2	0.00936	342	0.87995	754.2	0.01268	342	0.84422	342	0.92389	754.2	0.00595	342	0.92819	342	0.94702
754	0.00945	340	0.87229	754	0.01274	340	0.83543	340	0.91715	754	0.006	340	0.93462	340	0.93567
753.8	0.00936	338	0.90166	753.8	0.01269	338	0.83291	338	0.90366	753.8	0.00585	338	0.91747	338	0.9281
753.6	0.0094	336	0.91443	753.6	0.01264	336	0.83417	336	0.91329	753.6	0.00586	336	0.90461	336	0.92431
753.4	0.00952	334	0.90166	753.4	0.01265	334	0.82286	334	0.9104	753.4	0.00587	334	0.91961	334	0.93188
753.2	0.00961	332	0.88889	753.2	0.01286	332	0.80779	332	0.89499	753.2	0.00601	332	0.89389	332	0.90918
753	0.00965	330	0.8659	753	0.01291	330	0.79523	330	0.88054	753	0.00581	330	0.88532	330	0.91012
752.8	0.00979	328	0.87867	752.8	0.01301	328	0.78769	328	0.87669	752.8	0.00589	328	0.87889	328	0.88363
752.6	0.00989	326	0.87356	752.6	0.01325	326	0.79523	326	0.90077	752.6	0.00589	326	0.8746	326	0.90255
752.4	0.01013	324	0.8659	752.4	0.01312	324	0.78894	324	0.87669	752.4	0.00591	324	0.8671	324	0.9035
752.2	0.01018	322	0.85951	752.2	0.01324	322	0.78141	322	0.85549	752.2	0.00581	322	0.87245	322	0.88742
752	0.0103	320	0.84547	752	0.01338	320	0.76256	320	0.84971	752	0.00604	320	0.85102	320	0.88269
751.8	0.01041	318	0.83525	751.8	0.0135	318	0.75628	318	0.8526	751.8	0.00622	318	0.85209	318	0.87228
751.6	0.01051	316	0.81992	751.6	0.01377	316	0.73744	316	0.84008	751.6	0.00625	316	0.8478	316	0.86093
751.4	0.01035	314	0.80077	751.4	0.01381	314	0.73241	314	0.82659	751.4	0.0061	314	0.81672	314	0.8562
751.2	0.0104	312	0.80971	751.2	0.01385	312	0.72111	312	0.81407	751.2	0.00622	312	0.81994	312	0.83822
751	0.01045	310	0.80332	751	0.01388	310	0.71482	310	0.81021	751	0.00619	310	0.7985	310	0.83444
750.8	0.01061	308	0.79055	750.8	0.01404	308	0.71357	308	0.79287	750.8	0.00643	308	0.80707	308	0.82876
750.6	0.01054	306	0.80587	750.6	0.01417	306	0.70101	306	0.80829	750.6	0.00651	306	0.80064	306	0.81552
750.4	0.01046	304	0.77139	750.4	0.01437	304	0.68216	304	0.79094	750.4	0.00668	304	0.78135	304	0.80511
750.2	0.01051	302	0.79693	750.2	0.01454	302	0.69849	302	0.79865	750.2	0.00682	302	0.79528	302	0.82214
750	0.01054	300	0.76117	750	0.01457	300	0.67965	300	0.77457	750	0.00683	300	0.76742	300	0.79281
749.8	0.0106	298	0.75607	749.8	0.0147	298	0.66332	298	0.7736	749.8	0.00716	298	0.76099	298	0.79754
749.6	0.01057	296	0.73691	749.6	0.01474	296	0.65452	296	0.76301	749.6	0.00713	296	0.75027	296	0.78713
749.4	0.01047	294	0.71775	749.4	0.01464	294	0.6294	294	0.75819	749.4	0.00723	294	0.73955	294	0.772
749.2	0.01036	292	0.70754	749.2	0.01479	292	0.62312	292	0.73507	749.2	0.00727	292	0.72347	292	0.75686
749	0.01038	290	0.70754	749	0.01479	290	0.6093	290	0.7341	749	0.00727	290	0.72133	290	0.75497
748.8	0.01059	288	0.68072	748.8	0.01492	288	0.56784	288	0.6975	748.8	0.00727	288	0.69882	288	0.73888
748.6	0.01057	286	0.64368	748.6	0.01492	286	0.54271	286	0.69268	748.6	0.00734	286	0.68274	286	0.7228
748.4	0.01058	284	0.64496	748.4	0.01489	284	0.54271	284	0.6975	748.4	0.00736	284	0.67203	284	0.70861
748.2	0.01065	282	0.60536	748.2	0.01507	282	0.50377	282	0.67148	748.2	0.00731	282	0.65273	282	0.68401
748	0.01082	280	0.59515	748	0.01523	280	0.48618	280	0.66859	748	0.0073	280	0.63237	280	0.67455
747.8	0.01082	278	0.57216	747.8	0.01528	278	0.47739	278	0.64258	747.8	0.00741	278	0.61415	278	0.66225
747.6	0.01077	276	0.56833	747.6	0.01508	276	0.45854	276	0.63969	747.6	0.00734	276	0.61415	276	0.63765
747.4	0.01094	274	0.57854	747.4	0.01523	274	0.46608	274	0.64355	747.4	0.00745	274	0.612	274	0.65941
747.2	0.01102	272	0.54917	747.2	0.01522	272	0.43342	272	0.61272	747.2	0.00749	272	0.57878	272	0.63198
747	0.01099	270	0.54023	747	0.01524	270	0.42839	270	0.61464	747	0.00735	270	0.58414	270	0.63482
746.8	0.01097	268	0.53768	746.8	0.01529	268	0.4196	268	0.60886	746.8	0.00728	268	0.57342	268	0.61873
746.6	0.01095	266	0.5364	746.6	0.01527	266	0.42965	266	0.63295	746.6	0.007	266	0.57342	266	0.62062
746.4	0.01107	264	0.51596	746.4	0.01535	264	0.4108	264	0.60116	746.4	0.00715	264	0.56163	264	0.60833
746.2	0.01098	262	0.50702	746.2	0.01534	262	0.3907	262	0.58863	746.2	0.007	262	0.54341	262	0.60549
746	0.01109	260	0.49425	746	0.01543	260	0.3907	260	0.58092	746	0.00712	260	0.53805	260	0.5913
745.8	0.01122	258	0.48404	745.8	0.01551	258	0.38317	258	0.58285	745.8	0.00721	258	0.5477	258	0.59886
745.6	0.0111	256	0.48659	745.6	0.01532	256	0.36432	256	0.57418	745.6	0.00706	256	0.5209	256	0.58467
745.4	0.01118	254	0.47765	745.4	0.01536	254	0.36558	254	0.56551	745.4	0.00704	254	0.52947	254	0.57994
745.2	0.01121	252	0.45849	745.2	0.01536	252	0.34296	252	0.55684	745.2	0.007	252	0.50161	252	0.57237
745	0.01123	250	0.43295	745	0.0153	250	0.32161	250	0.52312	745	0.00712	250	0.48875	250	0.54115
744.8	0.01124			744.8	0.01528					744.8	0.00716
744.6	0.01117			744.6	0.01531					744.6	0.007
744.4	0.01119			744.4	0.01551					744.4	0.007
744.2	0.01117			744.2	0.01553					744.2	0.00702
744	0.01139			744	0.01558					744	0.00698
743.8	0.01148			743.8	0.01559					743.8	0.00704
743.6	0.01162			743.6	0.01572					743.6	0.00734
743.4	0.01175			743.4	0.01579					743.4	0.00749
743.2	0.01183			743.2	0.01582					743.2	0.00741
743	0.01187			743	0.01596					743	0.00738
742.8	0.01186			742.8	0.01602					742.8	0.0073
742.6	0.0117			742.6	0.01605					742.6	0.00724
742.4	0.01178			742.4	0.01622					742.4	0.00745
742.2	0.01193			742.2	0.01621					742.2	0.0075
742	0.01188			742	0.01628					742	0.00752
741.8	0.01212			741.8	0.01642					741.8	0.00765
741.6	0.01199			741.6	0.01656					741.6	0.0077
741.4	0.01195			741.4	0.01655					741.4	0.00778
741.2	0.01202			741.2	0.01662					741.2	0.00769
741	0.01211			741	0.01656					741	0.00764
740.8	0.01203			740.8	0.01672					740.8	0.00779
740.6	0.01203			740.6	0.0168					740.6	0.00781
740.4	0.01203			740.4	0.01673					740.4	0.00757
740.2	0.01207			740.2	0.01673					740.2	0.00756
740	0.01198			740	0.0164					740	0.00749
739.8	0.01204			739.8	0.01647					739.8	0.00751
739.6	0.01201			739.6	0.0165					739.6	0.00762
739.4	0.01205			739.4	0.01663					739.4	0.00767
739.2	0.01209			739.2	0.01663					739.2	0.00758
739	0.01207			739	0.01671					739	0.0077
738.8	0.01206			738.8	0.0169					738.8	0.00778
738.6	0.01218			738.6	0.01692					738.6	0.00776
738.4	0.01215			738.4	0.01708					738.4	0.00779
738.2	0.01238			738.2	0.0171					738.2	0.0078
738	0.01234			738	0.01727					738	0.00778
737.8	0.01244			737.8	0.01744					737.8	0.00776
737.6	0.01265			737.6	0.01769					737.6	0.0078
737.4	0.01252			737.4	0.01772					737.4	0.00789
737.2	0.01255			737.2	0.01768					737.2	0.00776
737	0.01281			737	0.01784					737	0.00782
736.8	0.01277			736.8	0.01784					736.8	0.00785
736.6	0.01277			736.6	0.01792					736.6	0.008
736.4	0.01282			736.4	0.0181					736.4	0.00789
736.2	0.01283			736.2	0.01816					736.2	0.00789
736	0.01297			736	0.01826					736	0.00808
735.8	0.013			735.8	0.01826					735.8	0.00803
735.6	0.01294			735.6	0.01823					735.6	0.0081
735.4	0.01311			735.4	0.01839					735.4	0.00823
735.2	0.01332			735.2	0.01858					735.2	0.00849
735	0.01336			735	0.01868					735	0.00867
734.8	0.01343			734.8	0.01863					734.8	0.00871
734.6	0.01352			734.6	0.01865					734.6	0.00884
734.4	0.01358			734.4	0.01862					734.4	0.00886
734.2	0.01364			734.2	0.01878					734.2	0.00882
734	0.01384			734	0.01903					734	0.00893
733.8	0.01374			733.8	0.01903					733.8	0.00888
733.6	0.01395			733.6	0.01916					733.6	0.00893
733.4	0.01397			733.4	0.01909					733.4	0.00889
733.2	0.01394			733.2	0.01907					733.2	0.00905
733	0.01407			733	0.0192					733	0.00902
732.8	0.01388			732.8	0.01938					732.8	0.00895
732.6	0.01397			732.6	0.01941					732.6	0.00904
732.4	0.01398			732.4	0.01936					732.4	0.00894
732.2	0.01403			732.2	0.01928					732.2	0.00894
732	0.01408			732	0.01919					732	0.00883
731.8	0.01422			731.8	0.01924					731.8	0.00882
731.6	0.01431			731.6	0.01936					731.6	0.00889
731.4	0.01427			731.4	0.01942					731.4	0.00889
731.2	0.0143			731.2	0.01948					731.2	0.009
731	0.01426			731	0.01951					731	0.00911
730.8	0.01427			730.8	0.01945					730.8	0.00905
730.6	0.01435			730.6	0.01951					730.6	0.00912
730.4	0.01433			730.4	0.01953					730.4	0.00923
730.2	0.01462			730.2	0.0197					730.2	0.00936
730	0.0146			730	0.01967					730	0.00928
729.8	0.01457			729.8	0.01968					729.8	0.00932
729.6	0.01463			729.6	0.01952					729.6	0.00925
729.4	0.01453			729.4	0.0196					729.4	0.00926
729.2	0.01471			729.2	0.01981					729.2	0.00938
729	0.01462			729	0.01991					729	0.00941
728.8	0.01462			728.8	0.02003					728.8	0.0094
728.6	0.01452			728.6	0.02001					728.6	0.00943
728.4	0.01445			728.4	0.01996					728.4	0.00931
728.2	0.01448			728.2	0.02					728.2	0.00923
728	0.01448			728	0.02019					728	0.00929
727.8	0.01455			727.8	0.02023					727.8	0.00931
727.6	0.01466			727.6	0.02027					727.6	0.00952
727.4	0.01473			727.4	0.02037					727.4	0.00958
727.2	0.01483			727.2	0.02054					727.2	0.00964
727	0.01467			727	0.02045					727	0.00942
726.8	0.01482			726.8	0.0206					726.8	0.00969
726.6	0.01496			726.6	0.02062					726.6	0.00981
726.4	0.01496			726.4	0.02073					726.4	0.00986
726.2	0.01503			726.2	0.02074					726.2	0.00988
726	0.01515			726	0.02077					726	0.00986
725.8	0.01524			725.8	0.02088					725.8	0.01006
725.6	0.01537			725.6	0.02103					725.6	0.01012
725.4	0.01542			725.4	0.0212					725.4	0.01012
725.2	0.01558			725.2	0.02143					725.2	0.01027
725	0.01563			725	0.0215					725	0.01035
724.8	0.0157			724.8	0.02161					724.8	0.0104
724.6	0.01581			724.6	0.02172					724.6	0.0104
724.4	0.01583			724.4	0.02183					724.4	0.01048
724.2	0.01577			724.2	0.02182					724.2	0.01052
724	0.01582			724	0.02187					724	0.01054
723.8	0.0158			723.8	0.0219					723.8	0.0107
723.6	0.01584			723.6	0.02189					723.6	0.01055
723.4	0.01584			723.4	0.02195					723.4	0.01051
723.2	0.01583			723.2	0.02201					723.2	0.01064
723	0.01604			723	0.02216					723	0.01061
722.8	0.01583			722.8	0.02215					722.8	0.01065
722.6	0.01596			722.6	0.02221					722.6	0.01059
722.4	0.01606			722.4	0.02222					722.4	0.01083
722.2	0.01604			722.2	0.02224					722.2	0.01076
722	0.01608			722	0.02231					722	0.01073
721.8	0.01623			721.8	0.02243					721.8	0.01094
721.6	0.01625			721.6	0.02241					721.6	0.01094
721.4	0.01616			721.4	0.02242					721.4	0.01096
721.2	0.01625			721.2	0.02249					721.2	0.01104
721	0.01647			721	0.02261					721	0.01122
720.8	0.0165			720.8	0.02256					720.8	0.01121
720.6	0.01656			720.6	0.02266					720.6	0.01112
720.4	0.01661			720.4	0.02282					720.4	0.0113
720.2	0.01662			720.2	0.02281					720.2	0.01134
720	0.01692			720	0.02298					720	0.0114
719.8	0.01677			719.8	0.02294					719.8	0.01137
719.6	0.0169			719.6	0.02306					719.6	0.01142
719.4	0.01683			719.4	0.02309					719.4	0.01143
719.2	0.01669			719.2	0.0231					719.2	0.01131
719	0.01677			719	0.02312					719	0.01139
718.8	0.01684			718.8	0.0231					718.8	0.01146
718.6	0.01693			718.6	0.02313					718.6	0.01149
718.4	0.01694			718.4	0.0231					718.4	0.01142
718.2	0.01705			718.2	0.02309					718.2	0.01138
718	0.01707			718	0.0232					718	0.01128
717.8	0.01694			717.8	0.02329					717.8	0.01114
717.6	0.01692			717.6	0.02345					717.6	0.01114
717.4	0.01702			717.4	0.02364					717.4	0.01129
717.2	0.01716			717.2	0.02372					717.2	0.01139
717	0.01724			717	0.02387					717	0.01147
716.8	0.0172			716.8	0.02392					716.8	0.01141
716.6	0.01731			716.6	0.02411					716.6	0.01153
716.4	0.01739			716.4	0.02417					716.4	0.01167
716.2	0.01745			716.2	0.02425					716.2	0.01174
716	0.01741			716	0.02426					716	0.01163
715.8	0.01748			715.8	0.02439					715.8	0.01164
715.6	0.01757			715.6	0.0245					715.6	0.01181
715.4	0.01749			715.4	0.02456					715.4	0.01174
715.2	0.01755			715.2	0.02472					715.2	0.01192
715	0.01762			715	0.02484					715	0.01205
714.8	0.01771			714.8	0.02487					714.8	0.01219
714.6	0.01784			714.6	0.02496					714.6	0.01229
714.4	0.0179			714.4	0.02498					714.4	0.01231
714.2	0.01806			714.2	0.02494					714.2	0.01228
714	0.01808			714	0.02486					714	0.01223
713.8	0.01806			713.8	0.02497					713.8	0.01228
713.6	0.0181			713.6	0.02502					713.6	0.01234
713.4	0.01804			713.4	0.02507					713.4	0.01241
713.2	0.01806			713.2	0.02504					713.2	0.01239
713	0.0181			713	0.02512					713	0.0124
712.8	0.0183			712.8	0.0253					712.8	0.01267
712.6	0.01828			712.6	0.02532					712.6	0.01278
712.4	0.0182			712.4	0.02528					712.4	0.01258
712.2	0.01833			712.2	0.02528					712.2	0.01268
712	0.0182			712	0.02522					712	0.01252
711.8	0.01833			711.8	0.02526					711.8	0.01253
711.6	0.01839			711.6	0.02545					711.6	0.01271
711.4	0.01834			711.4	0.02544					711.4	0.01274
711.2	0.01848			711.2	0.02563					711.2	0.0129
711	0.01848			711	0.02576					711	0.01304
710.8	0.01849			710.8	0.02583					710.8	0.01299
710.6	0.01848			710.6	0.02571					710.6	0.01295
710.4	0.01845			710.4	0.02582					710.4	0.013
710.2	0.0186			710.2	0.02586					710.2	0.01307
710	0.01865			710	0.02609					710	0.01319
709.8	0.01868			709.8	0.02613					709.8	0.01326
709.6	0.01857			709.6	0.02623					709.6	0.01325
709.4	0.01876			709.4	0.02642					709.4	0.01338
709.2	0.01877			709.2	0.02657					709.2	0.01349
709	0.01878			709	0.02663					709	0.01342
708.8	0.01898			708.8	0.02682					708.8	0.01364
708.6	0.01895			708.6	0.02694					708.6	0.0137
708.4	0.01887			708.4	0.02677					708.4	0.01351
708.2	0.01898			708.2	0.02684					708.2	0.01349
708	0.01898			708	0.02679					708	0.01353
707.8	0.01894			707.8	0.02679					707.8	0.01352
707.6	0.01901			707.6	0.02696					707.6	0.01367
707.4	0.01914			707.4	0.02708					707.4	0.01377
707.2	0.01924			707.2	0.02706					707.2	0.01384
707	0.01926			707	0.02717					707	0.01389
706.8	0.01935			706.8	0.02713					706.8	0.01382
706.6	0.0194			706.6	0.02712					706.6	0.01382
706.4	0.01957			706.4	0.02707					706.4	0.01382
706.2	0.01951			706.2	0.02703					706.2	0.0137
706	0.01963			706	0.02703					706	0.0137
705.8	0.01965			705.8	0.02717					705.8	0.01379
705.6	0.01963			705.6	0.02718					705.6	0.01371
705.4	0.01968			705.4	0.02726					705.4	0.01379
705.2	0.01959			705.2	0.0274					705.2	0.01378
705	0.01962			705	0.02751					705	0.01381
704.8	0.01966			704.8	0.02759					704.8	0.01377
704.6	0.01974			704.6	0.02768					704.6	0.01386
704.4	0.01985			704.4	0.02781					704.4	0.01387
704.2	0.01994			704.2	0.02793					704.2	0.01383
704	0.01996			704	0.028					704	0.01373
703.8	0.02003			703.8	0.02799					703.8	0.01372
703.6	0.02003			703.6	0.02808					703.6	0.01377
703.4	0.02011			703.4	0.02819					703.4	0.01382
703.2	0.02017			703.2	0.02829					703.2	0.01385
703	0.02029			703	0.02849					703	0.01397
702.8	0.02033			702.8	0.02861					702.8	0.01411
702.6	0.02031			702.6	0.02866					702.6	0.01414
702.4	0.02035			702.4	0.0287					702.4	0.0141
702.2	0.02043			702.2	0.02872					702.2	0.01411
702	0.02062			702	0.0288					702	0.01424
701.8	0.02068			701.8	0.02882					701.8	0.0143
701.6	0.02072			701.6	0.02887					701.6	0.01435
701.4	0.02079			701.4	0.02894					701.4	0.01429
701.2	0.02077			701.2	0.0289					701.2	0.01431
701	0.02067			701	0.02892					701	0.01441
700.8	0.02079			700.8	0.02904					700.8	0.01453
700.6	0.02077			700.6	0.02905					700.6	0.01451
700.4	0.02075			700.4	0.02915					700.4	0.01451
700.2	0.02069			700.2	0.02928					700.2	0.01453
700	0.02067			700	0.02936					700	0.01453
699.8	0.02064			699.8	0.02934					699.8	0.0145
699.6	0.02061			699.6	0.02937					699.6	0.01445
699.4	0.02066			699.4	0.02944					699.4	0.01447
699.2	0.02082			699.2	0.02958					699.2	0.01461
699	0.02075			699	0.02966					699	0.01461
698.8	0.02083			698.8	0.02975					698.8	0.01457
698.6	0.02085			698.6	0.02985					698.6	0.01461
698.4	0.02089			698.4	0.0299					698.4	0.0146
698.2	0.02083			698.2	0.02998					698.2	0.01471
698	0.02081			698	0.03					698	0.01469
697.8	0.02098			697.8	0.03009					697.8	0.01475
697.6	0.02098			697.6	0.03011					697.6	0.01468
697.4	0.02096			697.4	0.03023					697.4	0.01472
697.2	0.021			697.2	0.03021					697.2	0.01476
697	0.02112			697	0.03018					697	0.01472
696.8	0.02119			696.8	0.03023					696.8	0.01477
696.6	0.0213			696.6	0.03025					696.6	0.01488
696.4	0.02142			696.4	0.03038					696.4	0.01495
696.2	0.02154			696.2	0.03043					696.2	0.015
696	0.02145			696	0.03047					696	0.01504
695.8	0.02153			695.8	0.03053					695.8	0.0151
695.6	0.02152			695.6	0.03057					695.6	0.0151
695.4	0.02153			695.4	0.03061					695.4	0.01516
695.2	0.02164			695.2	0.03072					695.2	0.01526
695	0.02175			695	0.03079					695	0.01529
694.8	0.02182			694.8	0.03093					694.8	0.01533
694.6	0.02183			694.6	0.03098					694.6	0.01531
694.4	0.02178			694.4	0.03102					694.4	0.01538
694.2	0.02203			694.2	0.03123					694.2	0.0155
694	0.02215			694	0.03133					694	0.01557
693.8	0.02215			693.8	0.0314					693.8	0.01557
693.6	0.02211			693.6	0.03146					693.6	0.01558
693.4	0.02208			693.4	0.03153					693.4	0.01554
693.2	0.02201			693.2	0.03155					693.2	0.01551
693	0.02203			693	0.03158					693	0.01552
692.8	0.02211			692.8	0.03162					692.8	0.01549
692.6	0.02215			692.6	0.03166					692.6	0.01545
692.4	0.02212			692.4	0.0317					692.4	0.01547
692.2	0.02225			692.2	0.03174					692.2	0.01541
692	0.02219			692	0.03178					692	0.01534
691.8	0.02218			691.8	0.03176					691.8	0.01527
691.6	0.02213			691.6	0.03176					691.6	0.01531
691.4	0.02218			691.4	0.03174					691.4	0.01531
691.2	0.02222			691.2	0.03177					691.2	0.01537
691	0.02211			691	0.03167					691	0.01535
690.8	0.02202			690.8	0.03169					690.8	0.01525
690.6	0.0221			690.6	0.03183					690.6	0.01528
690.4	0.02215			690.4	0.03187					690.4	0.0153
690.2	0.02219			690.2	0.03188					690.2	0.01527
690	0.02231			690	0.03195					690	0.01536
689.8	0.02223			689.8	0.03202					689.8	0.01531
689.6	0.02233			689.6	0.03211					689.6	0.0154
689.4	0.02229			689.4	0.03213					689.4	0.01541
689.2	0.02235			689.2	0.0322					689.2	0.01552
689	0.02232			689	0.03222					689	0.01559
688.8	0.02233			688.8	0.03228					688.8	0.01562
688.6	0.02243			688.6	0.03246					688.6	0.0157
688.4	0.02254			688.4	0.03252					688.4	0.01576
688.2	0.02254			688.2	0.03263					688.2	0.01582
688	0.02263			688	0.03276					688	0.01585
687.8	0.02265			687.8	0.03276					687.8	0.01583
687.6	0.02275			687.6	0.0328					687.6	0.01593
687.4	0.02278			687.4	0.03278					687.4	0.01604
687.2	0.02279			687.2	0.03288					687.2	0.016
687	0.02277			687	0.03294					687	0.01607
686.8	0.0228			686.8	0.03299					686.8	0.01607
686.6	0.02277			686.6	0.03295					686.6	0.01602
686.4	0.02276			686.4	0.033					686.4	0.01604
686.2	0.02277			686.2	0.03308					686.2	0.01611
686	0.02284			686	0.03315					686	0.01619
685.8	0.02284			685.8	0.03316					685.8	0.01616
685.6	0.02292			685.6	0.03317					685.6	0.01617
685.4	0.02294			685.4	0.03323					685.4	0.0162
685.2	0.02288			685.2	0.03332					685.2	0.01605
685	0.02288			685	0.03343					685	0.01599
684.8	0.02289			684.8	0.03337					684.8	0.01599
684.6	0.02285			684.6	0.03347					684.6	0.01589
684.4	0.02291			684.4	0.03355					684.4	0.01594
684.2	0.02289			684.2	0.03355					684.2	0.01593
684	0.02294			684	0.03366					684	0.01602
683.8	0.02303			683.8	0.03376					683.8	0.01609
683.6	0.023			683.6	0.03375					683.6	0.01608
683.4	0.02305			683.4	0.0338					683.4	0.01617
683.2	0.02291			683.2	0.03377					683.2	0.01602
683	0.02312			683	0.03391					683	0.016
682.8	0.02324			682.8	0.03397					682.8	0.01592
682.6	0.02328			682.6	0.03408					682.6	0.01595
682.4	0.02327			682.4	0.03412					682.4	0.01596
682.2	0.02318			682.2	0.03401					682.2	0.01602
682	0.0233			682	0.03403					682	0.01619
681.8	0.02336			681.8	0.03408					681.8	0.0163
681.6	0.02348			681.6	0.03425					681.6	0.01638
681.4	0.02358			681.4	0.03438					681.4	0.01661
681.2	0.02373			681.2	0.03449					681.2	0.01666
681	0.02374			681	0.03457					681	0.01668
680.8	0.02382			680.8	0.03455					680.8	0.01672
680.6	0.02371			680.6	0.0345					680.6	0.01661
680.4	0.02384			680.4	0.03465					680.4	0.0167
680.2	0.02401			680.2	0.03473					680.2	0.01677
680	0.02423			680	0.03489					680	0.01695
679.8	0.02431			679.8	0.03494					679.8	0.01707
679.6	0.02418			679.6	0.03505					679.6	0.01715
679.4	0.02417			679.4	0.0351					679.4	0.01713
679.2	0.02425			679.2	0.03517					679.2	0.0172
679	0.02442			679	0.03537					679	0.01727
678.8	0.02439			678.8	0.03547					678.8	0.0174
678.6	0.02453			678.6	0.03551					678.6	0.01752
678.4	0.02458			678.4	0.03553					678.4	0.01762
678.2	0.02464			678.2	0.03558					678.2	0.01761
678	0.02456			678	0.03565					678	0.0176
677.8	0.02467			677.8	0.03577					677.8	0.01769
677.6	0.02467			677.6	0.03576					677.6	0.01771
677.4	0.02478			677.4	0.03585					677.4	0.01782
677.2	0.02483			677.2	0.03583					677.2	0.01785
677	0.02487			677	0.03599					677	0.01785
676.8	0.02492			676.8	0.036					676.8	0.01798
676.6	0.02489			676.6	0.03601					676.6	0.01804
676.4	0.02506			676.4	0.03597					676.4	0.01807
676.2	0.02506			676.2	0.03609					676.2	0.01817
676	0.02512			676	0.03617					676	0.01829
675.8	0.02515			675.8	0.03624					675.8	0.01822
675.6	0.02538			675.6	0.03635					675.6	0.01821
675.4	0.02531			675.4	0.03639					675.4	0.01814
675.2	0.02519			675.2	0.03638					675.2	0.01793
675	0.02527			675	0.03646					675	0.01803
674.8	0.0253			674.8	0.03635					674.8	0.01798
674.6	0.0255			674.6	0.0365					674.6	0.01813
674.4	0.02565			674.4	0.03675					674.4	0.01828
674.2	0.02585			674.2	0.03697					674.2	0.01845
674	0.02578			674	0.03711					674	0.01867
673.8	0.02586			673.8	0.03719					673.8	0.0188
673.6	0.02577			673.6	0.03731					673.6	0.01872
673.4	0.02578			673.4	0.03745					673.4	0.01873
673.2	0.02579			673.2	0.03754					673.2	0.01875
673	0.0259			673	0.03752					673	0.01878
672.8	0.02593			672.8	0.03762					672.8	0.0187
672.6	0.02592			672.6	0.03771					672.6	0.01877
672.4	0.02579			672.4	0.03765					672.4	0.01879
672.2	0.02585			672.2	0.03775					672.2	0.01887
672	0.02581			672	0.03779					672	0.01898
671.8	0.02581			671.8	0.03787					671.8	0.01898
671.6	0.02591			671.6	0.03808					671.6	0.01912
671.4	0.02572			671.4	0.03804					671.4	0.01899
671.2	0.02564			671.2	0.03803					671.2	0.01892
671	0.02555			671	0.038					671	0.01883
670.8	0.02568			670.8	0.03812					670.8	0.01869
670.6	0.02566			670.6	0.03807					670.6	0.01876
670.4	0.02572			670.4	0.03804					670.4	0.01887
670.2	0.02573			670.2	0.03801					670.2	0.01891
670	0.02559			670	0.03807					670	0.01892
669.8	0.0257			669.8	0.03821					669.8	0.0191
669.6	0.02557			669.6	0.03815					669.6	0.01904
669.4	0.02564			669.4	0.03826					669.4	0.01913
669.2	0.02572			669.2	0.03835					669.2	0.0192
669	0.02578			669	0.03841					669	0.01917
668.8	0.02599			668.8	0.03853					668.8	0.01926
668.6	0.02599			668.6	0.03859					668.6	0.01924
668.4	0.02597			668.4	0.03863					668.4	0.01932
668.2	0.02611			668.2	0.03875					668.2	0.01942
668	0.02617			668	0.0388					668	0.01944
667.8	0.02626			667.8	0.0388					667.8	0.01958
667.6	0.02629			667.6	0.03878					667.6	0.01964
667.4	0.02637			667.4	0.03888					667.4	0.01962
667.2	0.02647			667.2	0.03896					667.2	0.01954
667	0.02651			667	0.03907					667	0.0195
666.8	0.02669			666.8	0.03919					666.8	0.01951
666.6	0.02675			666.6	0.03926					666.6	0.01952
666.4	0.02688			666.4	0.03944					666.4	0.01964
666.2	0.02696			666.2	0.03942					666.2	0.01957
666	0.02704			666	0.03952					666	0.01954
665.8	0.0271			665.8	0.03958					665.8	0.0196
665.6	0.02716			665.6	0.03964					665.6	0.01963
665.4	0.02728			665.4	0.03964					665.4	0.01966
665.2	0.0273			665.2	0.03966					665.2	0.01961
665	0.02734			665	0.03975					665	0.01965
664.8	0.02746			664.8	0.03978					664.8	0.01975
664.6	0.02747			664.6	0.03994					664.6	0.01971
664.4	0.02737			664.4	0.03997					664.4	0.01971
664.2	0.02734			664.2	0.04008					664.2	0.0197
664	0.02731			664	0.04023					664	0.01967
663.8	0.02734			663.8	0.04023					663.8	0.01976
663.6	0.02725			663.6	0.04024					663.6	0.01977
663.4	0.02729			663.4	0.04026					663.4	0.01969
663.2	0.0274			663.2	0.04025					663.2	0.01983
663	0.0274			663	0.04032					663	0.02001
662.8	0.02746			662.8	0.04044					662.8	0.02013
662.6	0.02736			662.6	0.04057					662.6	0.02011
662.4	0.02736			662.4	0.04074					662.4	0.02022
662.2	0.02736			662.2	0.04084					662.2	0.02031
662	0.0274			662	0.04089					662	0.0203
661.8	0.02747			661.8	0.04089					661.8	0.02027
661.6	0.02754			661.6	0.04095					661.6	0.02023
661.4	0.02752			661.4	0.041					661.4	0.02024
661.2	0.02757			661.2	0.04104					661.2	0.02021
661	0.0276			661	0.0411					661	0.02026
660.8	0.02777			660.8	0.0412					660.8	0.02046
660.6	0.02784			660.6	0.04131					660.6	0.0205
660.4	0.02796			660.4	0.04138					660.4	0.02066
660.2	0.02789			660.2	0.04134					660.2	0.02069
660	0.02793			660	0.0415					660	0.02071
659.8	0.02803			659.8	0.04159					659.8	0.02072
659.6	0.028			659.6	0.04155					659.6	0.02059
659.4	0.02815			659.4	0.04158					659.4	0.0206
659.2	0.02815			659.2	0.04158					659.2	0.02066
659	0.0282			659	0.04158					659	0.02062
658.8	0.02823			658.8	0.04172					658.8	0.02075
658.6	0.02827			658.6	0.0418					658.6	0.02081
658.4	0.02834			658.4	0.04187					658.4	0.02084
658.2	0.0284			658.2	0.04191					658.2	0.02081
658	0.0286			658	0.04203					658	0.02094
657.8	0.02869			657.8	0.04209					657.8	0.02098
657.6	0.02862			657.6	0.04208					657.6	0.02089
657.4	0.02866			657.4	0.04212					657.4	0.02088
657.2	0.02876			657.2	0.04216					657.2	0.02085
657	0.0288			657	0.04237					657	0.02087
656.8	0.02889			656.8	0.04249					656.8	0.02092
656.6	0.02878			656.6	0.04246					656.6	0.0209
656.4	0.02883			656.4	0.04246					656.4	0.02103
656.2	0.02873			656.2	0.04247					656.2	0.02104
656	0.02879			656	0.04246					656	0.02092
655.8	0.02879			655.8	0.04268					655.8	0.02102
655.6	0.0288			655.6	0.04273					655.6	0.02101
655.4	0.02875			655.4	0.04284					655.4	0.02109
655.2	0.02875			655.2	0.04298					655.2	0.02119
655	0.02887			655	0.04303					655	0.02132
654.8	0.02873			654.8	0.04301					654.8	0.02124
654.6	0.02872			654.6	0.04303					654.6	0.02126
654.4	0.02879			654.4	0.04304					654.4	0.02141
654.2	0.02881			654.2	0.04322					654.2	0.02151
654	0.02884			654	0.04332					654	0.02158
653.8	0.02895			653.8	0.04333					653.8	0.02158
653.6	0.02891			653.6	0.04329					653.6	0.02155
653.4	0.02906			653.4	0.04344					653.4	0.02161
653.2	0.02917			653.2	0.04365					653.2	0.02164
653	0.02944			653	0.04378					653	0.02181
652.8	0.02946			652.8	0.04398					652.8	0.02192
652.6	0.02945			652.6	0.04389					652.6	0.0219
652.4	0.02957			652.4	0.04397					652.4	0.02194
652.2	0.02956			652.2	0.04399					652.2	0.02193
652	0.02948			652	0.04398					652	0.02194
651.8	0.02947			651.8	0.04416					651.8	0.02198
651.6	0.02967			651.6	0.04439					651.6	0.02214
651.4	0.02981			651.4	0.04448					651.4	0.02217
651.2	0.02982			651.2	0.04463					651.2	0.02217
651	0.02985			651	0.0446					651	0.02224
650.8	0.02988			650.8	0.04469					650.8	0.0224
650.6	0.02989			650.6	0.04487					650.6	0.02244
650.4	0.0298			650.4	0.04498					650.4	0.02255
650.2	0.02981			650.2	0.045					650.2	0.0225
650	0.02973			650	0.04501					650	0.02252
649.8	0.02968			649.8	0.04506					649.8	0.02242
649.6	0.02963			649.6	0.04506					649.6	0.02241
649.4	0.02975			649.4	0.04521					649.4	0.02248
649.2	0.02968			649.2	0.04528					649.2	0.02261
649	0.0298			649	0.04542					649	0.0227
648.8	0.02991			648.8	0.04558					648.8	0.02276
648.6	0.02997			648.6	0.04555					648.6	0.02278
648.4	0.0299			648.4	0.04552					648.4	0.02276
648.2	0.02992			648.2	0.04566					648.2	0.02289
648	0.03005			648	0.04573					648	0.02295
647.8	0.03007			647.8	0.04583					647.8	0.02293
647.6	0.0301			647.6	0.04596					647.6	0.02284
647.4	0.03008			647.4	0.04596					647.4	0.02294
647.2	0.0303			647.2	0.04602					647.2	0.02306
647	0.03034			647	0.04607					647	0.02316
646.8	0.03037			646.8	0.0461					646.8	0.02321
646.6	0.03044			646.6	0.04623					646.6	0.02337
646.4	0.03055			646.4	0.04631					646.4	0.02343
646.2	0.03056			646.2	0.04638					646.2	0.02357
646	0.03064			646	0.04641					646	0.0235
645.8	0.0307			645.8	0.04639					645.8	0.02352
645.6	0.03083			645.6	0.04647					645.6	0.02363
645.4	0.0308			645.4	0.0466					645.4	0.02375
645.2	0.03087			645.2	0.04669					645.2	0.02373
645	0.03079			645	0.04665					645	0.02362
644.8	0.03075			644.8	0.0467					644.8	0.02355
644.6	0.03092			644.6	0.0468					644.6	0.02373
644.4	0.0309			644.4	0.0469					644.4	0.02378
644.2	0.03094			644.2	0.04694					644.2	0.02379
644	0.03091			644	0.04693					644	0.02361
643.8	0.03084			643.8	0.04701					643.8	0.02355
643.6	0.03092			643.6	0.04712					643.6	0.02352
643.4	0.03096			643.4	0.0471					643.4	0.02353
643.2	0.03107			643.2	0.04717					643.2	0.0236
643	0.03102			643	0.04714					643	0.02349
642.8	0.03114			642.8	0.04726					642.8	0.02364
642.6	0.03115			642.6	0.04742					642.6	0.02366
642.4	0.03112			642.4	0.04742					642.4	0.02372
642.2	0.03121			642.2	0.04746					642.2	0.02373
642	0.03136			642	0.04771					642	0.02395
641.8	0.03154			641.8	0.04778					641.8	0.02417
641.6	0.03154			641.6	0.04782					641.6	0.02428
641.4	0.03153			641.4	0.04783					641.4	0.02417
641.2	0.03155			641.2	0.0478					641.2	0.02412
641	0.03164			641	0.04787					641	0.02425
640.8	0.03181			640.8	0.04803					640.8	0.02437
640.6	0.03206			640.6	0.04814					640.6	0.02455
640.4	0.03204			640.4	0.04825					640.4	0.02465
640.2	0.03213			640.2	0.04839					640.2	0.02469
640	0.03216			640	0.04853					640	0.0247
639.8	0.0323			639.8	0.04873					639.8	0.02485
639.6	0.03216			639.6	0.04864					639.6	0.02472
639.4	0.03221			639.4	0.04862					639.4	0.02474
639.2	0.03221			639.2	0.0487					639.2	0.0247
639	0.03234			639	0.0488					639	0.0247
638.8	0.03227			638.8	0.04876					638.8	0.02465
638.6	0.03217			638.6	0.04893					638.6	0.0246
638.4	0.03232			638.4	0.04902					638.4	0.02464
638.2	0.03234			638.2	0.0491					638.2	0.02465
638	0.03244			638	0.04916					638	0.02473
637.8	0.0325			637.8	0.04918					637.8	0.02464
637.6	0.03238			637.6	0.04912					637.6	0.02469
637.4	0.03231			637.4	0.04921					637.4	0.02468
637.2	0.03236			637.2	0.04921					637.2	0.02468
637	0.03227			637	0.04919					637	0.02477
636.8	0.03227			636.8	0.04923					636.8	0.02487
636.6	0.03232			636.6	0.04928					636.6	0.02493
636.4	0.03244			636.4	0.04949					636.4	0.02505
636.2	0.03242			636.2	0.04949					636.2	0.02499
636	0.03244			636	0.04955					636	0.02504
635.8	0.03245			635.8	0.04949					635.8	0.02506
635.6	0.0325			635.6	0.04947					635.6	0.02506
635.4	0.03262			635.4	0.04943					635.4	0.02512
635.2	0.0327			635.2	0.04954					635.2	0.02521
635	0.03268			635	0.04961					635	0.02523
634.8	0.03268			634.8	0.0496					634.8	0.02527
634.6	0.03274			634.6	0.04971					634.6	0.02533
634.4	0.03275			634.4	0.04985					634.4	0.02533
634.2	0.03272			634.2	0.04987					634.2	0.02533
634	0.03284			634	0.04995					634	0.02537
633.8	0.03283			633.8	0.05					633.8	0.0252
633.6	0.03286			633.6	0.05005					633.6	0.0252
633.4	0.03289			633.4	0.05005					633.4	0.02514
633.2	0.03307			633.2	0.05019					633.2	0.02525
633	0.03312			633	0.05029					633	0.02532
632.8	0.03318			632.8	0.05041					632.8	0.02531
632.6	0.03317			632.6	0.05059					632.6	0.02538
632.4	0.0332			632.4	0.05069					632.4	0.0254
632.2	0.03319			632.2	0.05087					632.2	0.02541
632	0.03316			632	0.05091					632	0.02535
631.8	0.03323			631.8	0.05101					631.8	0.02546
631.6	0.03335			631.6	0.0512					631.6	0.02558
631.4	0.03347			631.4	0.05132					631.4	0.02568
631.2	0.03364			631.2	0.05147					631.2	0.02581
631	0.03374			631	0.05163					631	0.02588
630.8	0.03379			630.8	0.05171					630.8	0.02595
630.6	0.03397			630.6	0.05183					630.6	0.02613
630.4	0.03402			630.4	0.05195					630.4	0.02612
630.2	0.03407			630.2	0.05211					630.2	0.02629
630	0.03405			630	0.05209					630	0.02623
629.8	0.03412			629.8	0.05224					629.8	0.0264
629.6	0.03421			629.6	0.0523					629.6	0.02652
629.4	0.03418			629.4	0.05231					629.4	0.02646
629.2	0.03426			629.2	0.05236					629.2	0.02654
629	0.03438			629	0.05238					629	0.02658
628.8	0.03435			628.8	0.05242					628.8	0.02661
628.6	0.0343			628.6	0.0524					628.6	0.02655
628.4	0.03434			628.4	0.05242					628.4	0.02656
628.2	0.03428			628.2	0.0525					628.2	0.02654
628	0.03414			628	0.05249					628	0.02651
627.8	0.03423			627.8	0.0525					627.8	0.02658
627.6	0.03422			627.6	0.05257					627.6	0.02657
627.4	0.03419			627.4	0.05266					627.4	0.02661
627.2	0.0342			627.2	0.05268					627.2	0.02667
627	0.03427			627	0.05272					627	0.02661
626.8	0.03424			626.8	0.05278					626.8	0.02673
626.6	0.03432			626.6	0.05282					626.6	0.02668
626.4	0.03432			626.4	0.05291					626.4	0.02668
626.2	0.0344			626.2	0.05306					626.2	0.02683
626	0.03445			626	0.05313					626	0.02684
625.8	0.03442			625.8	0.05317					625.8	0.02694
625.6	0.03452			625.6	0.05328					625.6	0.02707
625.4	0.03468			625.4	0.05343					625.4	0.0272
625.2	0.03471			625.2	0.05349					625.2	0.02717
625	0.03463			625	0.05345					625	0.0272
624.8	0.03472			624.8	0.05354					624.8	0.0272
624.6	0.03472			624.6	0.05356					624.6	0.02713
624.4	0.03481			624.4	0.05369					624.4	0.02733
624.2	0.03488			624.2	0.05376					624.2	0.02736
624	0.03487			624	0.05379					624	0.02733
623.8	0.03486			623.8	0.05381					623.8	0.0274
623.6	0.03494			623.6	0.05387					623.6	0.02734
623.4	0.03495			623.4	0.05395					623.4	0.02729
623.2	0.03498			623.2	0.05396					623.2	0.02729
623	0.03498			623	0.05392					623	0.02724
622.8	0.0349			622.8	0.05398					622.8	0.02732
622.6	0.03497			622.6	0.05411					622.6	0.02737
622.4	0.03504			622.4	0.05419					622.4	0.02738
622.2	0.03505			622.2	0.05423					622.2	0.02745
622	0.03506			622	0.05433					622	0.02749
621.8	0.03533			621.8	0.05452					621.8	0.02774
621.6	0.03534			621.6	0.05459					621.6	0.02779
621.4	0.03533			621.4	0.0547					621.4	0.02799
621.2	0.03537			621.2	0.0547					621.2	0.02785
621	0.03545			621	0.05476					621	0.02789
620.8	0.03564			620.8	0.05492					620.8	0.02804
620.6	0.03577			620.6	0.05505					620.6	0.02811
620.4	0.03588			620.4	0.05518					620.4	0.02827
620.2	0.03585			620.2	0.05525					620.2	0.02832
620	0.03583			620	0.0553					620	0.02839
619.8	0.03588			619.8	0.05533					619.8	0.02845
619.6	0.03604			619.6	0.05547					619.6	0.02855
619.4	0.036			619.4	0.05548					619.4	0.02862
619.2	0.03599			619.2	0.05552					619.2	0.02863
619	0.03593			619	0.05563					619	0.02866
618.8	0.03604			618.8	0.0557					618.8	0.02871
618.6	0.03593			618.6	0.05569					618.6	0.02855
618.4	0.03605			618.4	0.05575					618.4	0.02858
618.2	0.03613			618.2	0.05582					618.2	0.02853
618	0.03613			618	0.05589					618	0.02865
617.8	0.03614			617.8	0.05593					617.8	0.02874
617.6	0.03611			617.6	0.05596					617.6	0.02878
617.4	0.03616			617.4	0.05608					617.4	0.02883
617.2	0.03609			617.2	0.0561					617.2	0.02884
617	0.03619			617	0.05614					617	0.02891
616.8	0.03636			616.8	0.05628					616.8	0.02891
616.6	0.03644			616.6	0.05648					616.6	0.02891
616.4	0.03647			616.4	0.0565					616.4	0.02892
616.2	0.03652			616.2	0.05653					616.2	0.02884
616	0.03655			616	0.05658					616	0.0289
615.8	0.03667			615.8	0.05659					615.8	0.02893
615.6	0.03669			615.6	0.05669					615.6	0.02899
615.4	0.03674			615.4	0.05675					615.4	0.02906
615.2	0.03686			615.2	0.05687					615.2	0.02917
615	0.03694			615	0.05689					615	0.0292
614.8	0.0369			614.8	0.05699					614.8	0.02917
614.6	0.03686			614.6	0.05708					614.6	0.02916
614.4	0.03694			614.4	0.0572					614.4	0.02916
614.2	0.03696			614.2	0.05724					614.2	0.02915
614	0.03704			614	0.05733					614	0.02914
613.8	0.03708			613.8	0.05741					613.8	0.02923
613.6	0.03713			613.6	0.05753					613.6	0.02932
613.4	0.03714			613.4	0.05756					613.4	0.02943
613.2	0.03714			613.2	0.05766					613.2	0.02942
613	0.03731			613	0.05785					613	0.02956
612.8	0.03735			612.8	0.05792					612.8	0.02958
612.6	0.03734			612.6	0.05806					612.6	0.02959
612.4	0.0374			612.4	0.05813					612.4	0.02961
612.2	0.03744			612.2	0.05826					612.2	0.02972
612	0.03738			612	0.05824					612	0.02969
611.8	0.03745			611.8	0.05833					611.8	0.02983
611.6	0.0376			611.6	0.05846					611.6	0.02992
611.4	0.03769			611.4	0.05849					611.4	0.02999
611.2	0.03772			611.2	0.05853					611.2	0.0301
611	0.03775			611	0.05857					611	0.03017
610.8	0.03783			610.8	0.05868					610.8	0.03028
610.6	0.03793			610.6	0.05879					610.6	0.03033
610.4	0.03794			610.4	0.05879					610.4	0.03029
610.2	0.03806			610.2	0.05885					610.2	0.03041
610	0.03817			610	0.05892					610	0.03046
609.8	0.03816			609.8	0.05898					609.8	0.03048
609.6	0.03826			609.6	0.05904					609.6	0.03048
609.4	0.03844			609.4	0.05917					609.4	0.03064
609.2	0.03853			609.2	0.05926					609.2	0.0307
609	0.0387			609	0.05934					609	0.03073
608.8	0.03874			608.8	0.05948					608.8	0.0308
608.6	0.0386			608.6	0.05953					608.6	0.03071
608.4	0.03863			608.4	0.05958					608.4	0.03072
608.2	0.03865			608.2	0.05967					608.2	0.03077
608	0.03872			608	0.05976					608	0.03076
607.8	0.0388			607.8	0.05975					607.8	0.03079
607.6	0.03876			607.6	0.05982					607.6	0.03084
607.4	0.03878			607.4	0.05988					607.4	0.03092
607.2	0.03874			607.2	0.05995					607.2	0.03107
607	0.03875			607	0.06004					607	0.03108
606.8	0.03879			606.8	0.0601					606.8	0.03111
606.6	0.03877			606.6	0.06016					606.6	0.03118
606.4	0.03889			606.4	0.06024					606.4	0.03123
606.2	0.03889			606.2	0.06025					606.2	0.03119
606	0.03893			606	0.06028					606	0.03127
605.8	0.03897			605.8	0.06037					605.8	0.03125
605.6	0.039			605.6	0.06051					605.6	0.0314
605.4	0.03914			605.4	0.06057					605.4	0.03148
605.2	0.0392			605.2	0.06061					605.2	0.0316
605	0.03929			605	0.06074					605	0.03168
604.8	0.03919			604.8	0.06076					604.8	0.03164
604.6	0.03907			604.6	0.06086					604.6	0.03161
604.4	0.03915			604.4	0.06088					604.4	0.03158
604.2	0.03916			604.2	0.06096					604.2	0.03159
604	0.03912			604	0.06102					604	0.03158
603.8	0.03926			603.8	0.06113					603.8	0.03158
603.6	0.03927			603.6	0.06118					603.6	0.03153
603.4	0.03941			603.4	0.06124					603.4	0.03162
603.2	0.03936			603.2	0.06133					603.2	0.0317
603	0.03937			603	0.06138					603	0.03176
602.8	0.03929			602.8	0.0614					602.8	0.03171
602.6	0.03929			602.6	0.06146					602.6	0.03179
602.4	0.03931			602.4	0.06149					602.4	0.03173
602.2	0.0393			602.2	0.06162					602.2	0.0317
602	0.03935			602	0.06168					602	0.0317
601.8	0.03934			601.8	0.06174					601.8	0.03174
601.6	0.03947			601.6	0.06183					601.6	0.03187
601.4	0.03967			601.4	0.06199					601.4	0.03192
601.2	0.03969			601.2	0.06209					601.2	0.03205
601	0.03981			601	0.06214					601	0.0321
600.8	0.03995			600.8	0.06225					600.8	0.03222
600.6	0.0399			600.6	0.06222					600.6	0.03222
600.4	0.03992			600.4	0.06226					600.4	0.0324
600.2	0.03991			600.2	0.06232					600.2	0.03239
600	0.03988			600	0.06236					600	0.03252
599.8	0.03989			599.8	0.06241					599.8	0.03256
599.6	0.03992			599.6	0.06252					599.6	0.03265
599.4	0.03988			599.4	0.06256					599.4	0.03252
599.2	0.04001			599.2	0.06265					599.2	0.03263
599	0.0401			599	0.06275					599	0.03279
598.8	0.04009			598.8	0.06286					598.8	0.03291
598.6	0.04011			598.6	0.06294					598.6	0.03289
598.4	0.04019			598.4	0.06308					598.4	0.03303
598.2	0.04041			598.2	0.06312					598.2	0.03314
598	0.04049			598	0.06322					598	0.03326
597.8	0.04065			597.8	0.06332					597.8	0.03339
597.6	0.04081			597.6	0.06345					597.6	0.03354
597.4	0.04084			597.4	0.06356					597.4	0.0336
597.2	0.04098			597.2	0.06359					597.2	0.03361
597	0.04096			597	0.0636					597	0.03365
596.8	0.04102			596.8	0.0637					596.8	0.03366
596.6	0.04111			596.6	0.06381					596.6	0.03377
596.4	0.04121			596.4	0.06389					596.4	0.0338
596.2	0.04129			596.2	0.06397					596.2	0.03389
596	0.04134			596	0.06403					596	0.03396
595.8	0.04133			595.8	0.06411					595.8	0.03394
595.6	0.04141			595.6	0.06408					595.6	0.03392
595.4	0.04166			595.4	0.06423					595.4	0.0341
595.2	0.04181			595.2	0.06431					595.2	0.03417
595	0.04167			595	0.06435					595	0.03414
594.8	0.04164			594.8	0.06444					594.8	0.03425
594.6	0.0417			594.6	0.06453					594.6	0.03439
594.4	0.04162			594.4	0.06459					594.4	0.03448
594.2	0.04173			594.2	0.06451					594.2	0.03449
594	0.04179			594	0.06465					594	0.03466
593.8	0.04183			593.8	0.06469					593.8	0.03468
593.6	0.04199			593.6	0.06484					593.6	0.03482
593.4	0.04207			593.4	0.06492					593.4	0.03484
593.2	0.04207			593.2	0.06495					593.2	0.0349
593	0.0422			593	0.06511					593	0.03511
592.8	0.04225			592.8	0.06519					592.8	0.03514
592.6	0.04234			592.6	0.06525					592.6	0.03529
592.4	0.0424			592.4	0.06542					592.4	0.03545
592.2	0.04235			592.2	0.06546					592.2	0.03543
592	0.04232			592	0.06549					592	0.03553
591.8	0.0425			591.8	0.0656					591.8	0.03563
591.6	0.04258			591.6	0.06566					591.6	0.0356
591.4	0.04267			591.4	0.06569					591.4	0.03561
591.2	0.04278			591.2	0.06571					591.2	0.03556
591	0.04281			591	0.06589					591	0.03561
590.8	0.04279			590.8	0.06598					590.8	0.03568
590.6	0.04287			590.6	0.06617					590.6	0.03584
590.4	0.04305			590.4	0.06629					590.4	0.03592
590.2	0.04308			590.2	0.06635					590.2	0.03609
590	0.04326			590	0.06644					590	0.03615
589.8	0.04333			589.8	0.06651					589.8	0.03614
589.6	0.04341			589.6	0.06659					589.6	0.03624
589.4	0.04348			589.4	0.06667					589.4	0.0363
589.2	0.04352			589.2	0.06671					589.2	0.03629
589	0.0436			589	0.06675					589	0.03646
588.8	0.04361			588.8	0.06678					588.8	0.03648
588.6	0.04358			588.6	0.06686					588.6	0.03655
588.4	0.04357			588.4	0.0669					588.4	0.03657
588.2	0.04358			588.2	0.06692					588.2	0.03656
588	0.0437			588	0.06709					588	0.03672
587.8	0.04372			587.8	0.06717					587.8	0.03682
587.6	0.04394			587.6	0.06728					587.6	0.03691
587.4	0.04407			587.4	0.06724					587.4	0.03684
587.2	0.04405			587.2	0.0673					587.2	0.03689
587	0.04404			587	0.06734					587	0.03683
586.8	0.0441			586.8	0.06746					586.8	0.0369
586.6	0.04408			586.6	0.06751					586.6	0.03701
586.4	0.04416			586.4	0.06763					586.4	0.03708
586.2	0.04427			586.2	0.06776					586.2	0.03719
586	0.04434			586	0.06783					586	0.0373
585.8	0.04438			585.8	0.06797					585.8	0.03741
585.6	0.04454			585.6	0.06821					585.6	0.03753
585.4	0.04466			585.4	0.06827					585.4	0.03756
585.2	0.04489			585.2	0.06838					585.2	0.03782
585	0.04499			585	0.06848					585	0.03798
584.8	0.04503			584.8	0.06848					584.8	0.03806
584.6	0.04514			584.6	0.06858					584.6	0.03808
584.4	0.0451			584.4	0.06864					584.4	0.03805
584.2	0.04515			584.2	0.06882					584.2	0.03824
584	0.04523			584	0.06884					584	0.0383
583.8	0.04549			583.8	0.06902					583.8	0.03847
583.6	0.04555			583.6	0.06909					583.6	0.03853
583.4	0.0456			583.4	0.06921					583.4	0.03862
583.2	0.0456			583.2	0.06923					583.2	0.03865
583	0.04571			583	0.06934					583	0.03873
582.8	0.04584			582.8	0.06946					582.8	0.03888
582.6	0.04596			582.6	0.06951					582.6	0.03892
582.4	0.04599			582.4	0.06952					582.4	0.03893
582.2	0.04611			582.2	0.06954					582.2	0.03903
582	0.04605			582	0.06957					582	0.03899
581.8	0.04622			581.8	0.06975					581.8	0.03912
581.6	0.04632			581.6	0.06985					581.6	0.03918
581.4	0.04641			581.4	0.06991					581.4	0.03935
581.2	0.04655			581.2	0.07001					581.2	0.0395
581	0.04658			581	0.07004					581	0.03957
580.8	0.04657			580.8	0.07016					580.8	0.03965
580.6	0.04657			580.6	0.07023					580.6	0.03972
580.4	0.04657			580.4	0.07032					580.4	0.03982
580.2	0.04671			580.2	0.07036					580.2	0.03985
580	0.04691			580	0.07049					580	0.04003
579.8	0.04702			579.8	0.07053					579.8	0.0401
579.6	0.04711			579.6	0.07069					579.6	0.04019
579.4	0.0472			579.4	0.07081					579.4	0.0402
579.2	0.04738			579.2	0.07089					579.2	0.04037
579	0.04742			579	0.07112					579	0.04053
578.8	0.04751			578.8	0.07124					578.8	0.04065
578.6	0.04759			578.6	0.07128					578.6	0.04071
578.4	0.04762			578.4	0.07137					578.4	0.04076
578.2	0.04772			578.2	0.07144					578.2	0.04083
578	0.04784			578	0.07149					578	0.0409
577.8	0.04798			577.8	0.07158					577.8	0.04096
577.6	0.04817			577.6	0.07172					577.6	0.04103
577.4	0.04809			577.4	0.07173					577.4	0.04101
577.2	0.04822			577.2	0.07181					577.2	0.04109
577	0.04829			577	0.07185					577	0.04117
576.8	0.04825			576.8	0.0719					576.8	0.04114
576.6	0.04826			576.6	0.07192					576.6	0.04115
576.4	0.04825			576.4	0.072					576.4	0.04126
576.2	0.04834			576.2	0.07199					576.2	0.0413
576	0.04833			576	0.07204					576	0.04133
575.8	0.04843			575.8	0.072					575.8	0.04139
575.6	0.04847			575.6	0.07214					575.6	0.04151
575.4	0.04855			575.4	0.07222					575.4	0.04159
575.2	0.04865			575.2	0.07229					575.2	0.04166
575	0.04879			575	0.07242					575	0.04182
574.8	0.04894			574.8	0.07253					574.8	0.04188
574.6	0.04898			574.6	0.07266					574.6	0.04202
574.4	0.04902			574.4	0.07272					574.4	0.04217
574.2	0.04921			574.2	0.07281					574.2	0.04234
574	0.0493			574	0.07292					574	0.0424
573.8	0.04944			573.8	0.07307					573.8	0.04255
573.6	0.04949			573.6	0.07314					573.6	0.04268
573.4	0.04962			573.4	0.07327					573.4	0.04281
573.2	0.04979			573.2	0.07328					573.2	0.04277
573	0.04984			573	0.07349					573	0.04287
572.8	0.05005			572.8	0.07361					572.8	0.04303
572.6	0.05012			572.6	0.07375					572.6	0.04314
572.4	0.05031			572.4	0.07381					572.4	0.04324
572.2	0.05043			572.2	0.07387					572.2	0.04336
572	0.05058			572	0.07403					572	0.04357
571.8	0.05064			571.8	0.07409					571.8	0.04361
571.6	0.05065			571.6	0.07424					571.6	0.04371
571.4	0.05077			571.4	0.07423					571.4	0.0438
571.2	0.05085			571.2	0.07432					571.2	0.04386
571	0.05095			571	0.07448					571	0.04398
570.8	0.05109			570.8	0.07451					570.8	0.04421
570.6	0.05119			570.6	0.07464					570.6	0.04433
570.4	0.05145			570.4	0.07474					570.4	0.04443
570.2	0.05147			570.2	0.0748					570.2	0.04452
570	0.05151			570	0.07493					570	0.04471
569.8	0.05163			569.8	0.07496					569.8	0.04484
569.6	0.05162			569.6	0.07506					569.6	0.04482
569.4	0.05179			569.4	0.07521					569.4	0.04503
569.2	0.05196			569.2	0.07535					569.2	0.0451
569	0.052			569	0.07543					569	0.04514
568.8	0.05213			568.8	0.07553					568.8	0.04516
568.6	0.05222			568.6	0.07565					568.6	0.0453
568.4	0.05227			568.4	0.07565					568.4	0.04537
568.2	0.05248			568.2	0.07581					568.2	0.04549
568	0.05261			568	0.07589					568	0.04561
567.8	0.05267			567.8	0.07594					567.8	0.04568
567.6	0.05283			567.6	0.07607					567.6	0.04568
567.4	0.0529			567.4	0.07612					567.4	0.04571
567.2	0.05295			567.2	0.07622					567.2	0.04579
567	0.05302			567	0.07632					567	0.04585
566.8	0.05323			566.8	0.07641					566.8	0.04588
566.6	0.05331			566.6	0.07652					566.6	0.04596
566.4	0.05348			566.4	0.07662					566.4	0.04609
566.2	0.05351			566.2	0.07664					566.2	0.04615
566	0.05356			566	0.07677					566	0.04628
565.8	0.05365			565.8	0.07687					565.8	0.04638
565.6	0.05375			565.6	0.07693					565.6	0.04654
565.4	0.05394			565.4	0.07699					565.4	0.04668
565.2	0.05411			565.2	0.07708					565.2	0.04682
565	0.05412			565	0.07706					565	0.04694
564.8	0.05423			564.8	0.07707					564.8	0.04705
564.6	0.05444			564.6	0.07713					564.6	0.04721
564.4	0.05439			564.4	0.07711					564.4	0.04714
564.2	0.05454			564.2	0.07717					564.2	0.04724
564	0.05459			564	0.07729					564	0.04737
563.8	0.05478			563.8	0.07741					563.8	0.04754
563.6	0.05482			563.6	0.07751					563.6	0.04768
563.4	0.05498			563.4	0.07765					563.4	0.04777
563.2	0.05511			563.2	0.0777					563.2	0.04796
563	0.05521			563	0.07777					563	0.04799
562.8	0.05538			562.8	0.07784					562.8	0.04812
562.6	0.05549			562.6	0.07793					562.6	0.04826
562.4	0.05558			562.4	0.07802					562.4	0.04833
562.2	0.05564			562.2	0.0781					562.2	0.04845
562	0.05574			562	0.07819					562	0.04862
561.8	0.05576			561.8	0.07832					561.8	0.04865
561.6	0.05592			561.6	0.07848					561.6	0.04884
561.4	0.056			561.4	0.07861					561.4	0.04888
561.2	0.0562			561.2	0.07875					561.2	0.04913
561	0.05633			561	0.07884					561	0.0492
560.8	0.05653			560.8	0.07884					560.8	0.0493
560.6	0.05665			560.6	0.07886					560.6	0.04936
560.4	0.05681			560.4	0.07894					560.4	0.04949
560.2	0.05697			560.2	0.07907					560.2	0.04972
560	0.05708			560	0.07917					560	0.04976
559.8	0.05726			559.8	0.07931					559.8	0.04998
559.6	0.05729			559.6	0.07927					559.6	0.05007
559.4	0.05739			559.4	0.07932					559.4	0.05016
559.2	0.05753			559.2	0.07943					559.2	0.05023
559	0.05761			559	0.07953					559	0.05028
558.8	0.0578			558.8	0.07969					558.8	0.05043
558.6	0.05802			558.6	0.07979					558.6	0.05065
558.4	0.05806			558.4	0.07984					558.4	0.05073
558.2	0.05821			558.2	0.07996					558.2	0.05093
558	0.05827			558	0.08001					558	0.05108
557.8	0.05849			557.8	0.08014					557.8	0.05125
557.6	0.05854			557.6	0.08027					557.6	0.05144
557.4	0.05881			557.4	0.08041					557.4	0.05171
557.2	0.05905			557.2	0.08052					557.2	0.05183
557	0.05916			557	0.0805					557	0.05188
556.8	0.05923			556.8	0.08059					556.8	0.05205
556.6	0.05936			556.6	0.08066					556.6	0.05214
556.4	0.05952			556.4	0.0808					556.4	0.05223
556.2	0.05974			556.2	0.08086					556.2	0.05243
556	0.05976			556	0.08091					556	0.05252
555.8	0.05996			555.8	0.08101					555.8	0.05265
555.6	0.06016			555.6	0.0811					555.6	0.05278
555.4	0.06029			555.4	0.08118					555.4	0.05285
555.2	0.06041			555.2	0.08122					555.2	0.05286
555	0.06057			555	0.08126					555	0.05302
554.8	0.06082			554.8	0.08137					554.8	0.05316
554.6	0.06084			554.6	0.08146					554.6	0.05337
554.4	0.06107			554.4	0.08156					554.4	0.05345
554.2	0.06104			554.2	0.08173					554.2	0.05346
554	0.06113			554	0.08179					554	0.05358
553.8	0.06121			553.8	0.08186					553.8	0.05371
553.6	0.06142			553.6	0.08195					553.6	0.05387
553.4	0.06159			553.4	0.08206					553.4	0.05395
553.2	0.06163			553.2	0.0821					553.2	0.05405
553	0.06171			553	0.08226					553	0.05412
552.8	0.06195			552.8	0.08234					552.8	0.05441
552.6	0.06195			552.6	0.08234					552.6	0.05447
552.4	0.06211			552.4	0.0824					552.4	0.0546
552.2	0.06228			552.2	0.0825					552.2	0.05469
552	0.06249			552	0.08271					552	0.05491
551.8	0.06269			551.8	0.08284					551.8	0.0551
551.6	0.06291			551.6	0.08302					551.6	0.05528
551.4	0.06312			551.4	0.08312					551.4	0.05547
551.2	0.06327			551.2	0.08324					551.2	0.05571
551	0.06348			551	0.08323					551	0.05585
550.8	0.06375			550.8	0.08339					550.8	0.05611
550.6	0.06384			550.6	0.08349					550.6	0.05624
550.4	0.06396			550.4	0.08354					550.4	0.05635
550.2	0.06405			550.2	0.0836					550.2	0.05651
550	0.06428			550	0.08372					550	0.0567
549.8	0.06449			549.8	0.08379					549.8	0.05687
549.6	0.06466			549.6	0.08395					549.6	0.057
549.4	0.0649			549.4	0.08409					549.4	0.05718
549.2	0.06496			549.2	0.08419					549.2	0.05729
549	0.06516			549	0.08435					549	0.05753
548.8	0.06528			548.8	0.08442					548.8	0.05773
548.6	0.06538			548.6	0.08446					548.6	0.05786
548.4	0.06536			548.4	0.0845					548.4	0.05794
548.2	0.06551			548.2	0.08453					548.2	0.05796
548	0.0656			548	0.08469					548	0.05807
547.8	0.06566			547.8	0.08473					547.8	0.05813
547.6	0.06568			547.6	0.08477					547.6	0.05822
547.4	0.06589			547.4	0.08482					547.4	0.05836
547.2	0.06605			547.2	0.085					547.2	0.05849
547	0.06618			547	0.08509					547	0.05865
546.8	0.06643			546.8	0.08523					546.8	0.05881
546.6	0.06652			546.6	0.08533					546.6	0.059
546.4	0.06673			546.4	0.08546					546.4	0.05914
546.2	0.067			546.2	0.08563					546.2	0.0593
546	0.06721			546	0.08574					546	0.05952
545.8	0.06732			545.8	0.08578					545.8	0.0596
545.6	0.06758			545.6	0.08584					545.6	0.05971
545.4	0.06779			545.4	0.08597					545.4	0.05976
545.2	0.06797			545.2	0.08615					545.2	0.06
545	0.06808			545	0.08629					545	0.0602
544.8	0.06831			544.8	0.08634					544.8	0.06035
544.6	0.06864			544.6	0.08656					544.6	0.0607
544.4	0.06873			544.4	0.08667					544.4	0.06074
544.2	0.06888			544.2	0.08677					544.2	0.0609
544	0.06902			544	0.08675					544	0.06104
543.8	0.06923			543.8	0.0868					543.8	0.06113
543.6	0.06935			543.6	0.08694					543.6	0.06132
543.4	0.06954			543.4	0.08704					543.4	0.06148
543.2	0.06963			543.2	0.08705					543.2	0.06161
543	0.06967			543	0.08712					543	0.0617
542.8	0.06988			542.8	0.08727					542.8	0.06185
542.6	0.07007			542.6	0.08738					542.6	0.06211
542.4	0.07018			542.4	0.08757					542.4	0.0623
542.2	0.07029			542.2	0.08767					542.2	0.06246
542	0.07052			542	0.08771					542	0.06263
541.8	0.07058			541.8	0.08774					541.8	0.06269
541.6	0.07074			541.6	0.08779					541.6	0.06281
541.4	0.07088			541.4	0.0879					541.4	0.06295
541.2	0.07112			541.2	0.08803					541.2	0.06315
541	0.07133			541	0.08815					541	0.06328
540.8	0.07162			540.8	0.08835					540.8	0.06357
540.6	0.07185			540.6	0.0885					540.6	0.06384
540.4	0.07201			540.4	0.08859					540.4	0.06398
540.2	0.07221			540.2	0.0887					540.2	0.06416
540	0.07235			540	0.0888					540	0.06432
539.8	0.07259			539.8	0.08895					539.8	0.06465
539.6	0.0727			539.6	0.08899					539.6	0.06484
539.4	0.0729			539.4	0.08907					539.4	0.06492
539.2	0.07304			539.2	0.08906					539.2	0.06502
539	0.07313			539	0.08917					539	0.06519
538.8	0.07336			538.8	0.08929					538.8	0.06531
538.6	0.07365			538.6	0.08947					538.6	0.06559
538.4	0.07392			538.4	0.08965					538.4	0.06584
538.2	0.07396			538.2	0.08971					538.2	0.06596
538	0.07403			538	0.08971					538	0.06611
537.8	0.07431			537.8	0.08993					537.8	0.06634
537.6	0.07443			537.6	0.08999					537.6	0.06641
537.4	0.07457			537.4	0.09007					537.4	0.06655
537.2	0.07472			537.2	0.09012					537.2	0.06676
537	0.07498			537	0.09019					537	0.06685
536.8	0.07519			536.8	0.09033					536.8	0.06706
536.6	0.07547			536.6	0.09039					536.6	0.06724
536.4	0.07565			536.4	0.09053					536.4	0.0674
536.2	0.07592			536.2	0.09064					536.2	0.0677
536	0.07613			536	0.0907					536	0.06785
535.8	0.07638			535.8	0.09077					535.8	0.06808
535.6	0.07662			535.6	0.09087					535.6	0.06833
535.4	0.07687			535.4	0.09095					535.4	0.06853
535.2	0.07689			535.2	0.09099					535.2	0.06864
535	0.07712			535	0.09114					535	0.06885
534.8	0.07745			534.8	0.09136					534.8	0.06917
534.6	0.07766			534.6	0.09138					534.6	0.06936
534.4	0.07785			534.4	0.09155					534.4	0.0696
534.2	0.07797			534.2	0.09161					534.2	0.06978
534	0.07819			534	0.09172					534	0.07002
533.8	0.07845			533.8	0.09189					533.8	0.07028
533.6	0.07867			533.6	0.09194					533.6	0.07042
533.4	0.07872			533.4	0.09203					533.4	0.07062
533.2	0.07889			533.2	0.09206					533.2	0.07075
533	0.07904			533	0.09216					533	0.07083
532.8	0.07927			532.8	0.09237					532.8	0.07115
532.6	0.07949			532.6	0.09243					532.6	0.07127
532.4	0.0796			532.4	0.09254					532.4	0.07132
532.2	0.07983			532.2	0.09271					532.2	0.07153
532	0.0802			532	0.09283					532	0.07178
531.8	0.0805			531.8	0.09284					531.8	0.07199
531.6	0.08063			531.6	0.09289					531.6	0.0721
531.4	0.08078			531.4	0.09302					531.4	0.07227
531.2	0.08109			531.2	0.09317					531.2	0.07237
531	0.08154			531	0.09344					531	0.07271
530.8	0.08168			530.8	0.09353					530.8	0.07286
530.6	0.0818			530.6	0.09368					530.6	0.07307
530.4	0.08205			530.4	0.09379					530.4	0.07333
530.2	0.08233			530.2	0.09388					530.2	0.07344
530	0.08254			530	0.09412					530	0.0737
529.8	0.08274			529.8	0.09426					529.8	0.07393
529.6	0.08301			529.6	0.09434					529.6	0.07397
529.4	0.08325			529.4	0.09456					529.4	0.07422
529.2	0.08361			529.2	0.09469					529.2	0.0745
529	0.08377			529	0.09473					529	0.07461
528.8	0.08397			528.8	0.09492					528.8	0.07479
528.6	0.08418			528.6	0.09508					528.6	0.07489
528.4	0.08447			528.4	0.09517					528.4	0.07511
528.2	0.08468			528.2	0.09521					528.2	0.07525
528	0.08481			528	0.09528					528	0.07555
527.8	0.08488			527.8	0.09531					527.8	0.07564
527.6	0.08517			527.6	0.09541					527.6	0.07579
527.4	0.0855			527.4	0.09548					527.4	0.07607
527.2	0.08565			527.2	0.09553					527.2	0.07616
527	0.08579			527	0.09562					527	0.07636
526.8	0.08605			526.8	0.09563					526.8	0.0765
526.6	0.08623			526.6	0.09571					526.6	0.07671
526.4	0.08649			526.4	0.0958					526.4	0.07697
526.2	0.0867			526.2	0.09591					526.2	0.07719
526	0.0869			526	0.09596					526	0.07736
525.8	0.08725			525.8	0.09621					525.8	0.07768
525.6	0.08742			525.6	0.09626					525.6	0.07791
525.4	0.08764			525.4	0.09634					525.4	0.07813
525.2	0.08788			525.2	0.09648					525.2	0.07834
525	0.08813			525	0.09664					525	0.07864
524.8	0.08833			524.8	0.09672					524.8	0.07877
524.6	0.08866			524.6	0.09688					524.6	0.07899
524.4	0.08891			524.4	0.09704					524.4	0.07923
524.2	0.08902			524.2	0.09713					524.2	0.07928
524	0.08934			524	0.09731					524	0.07963
523.8	0.08966			523.8	0.09743					523.8	0.07983
523.6	0.08999			523.6	0.09757					523.6	0.08002
523.4	0.09022			523.4	0.09759					523.4	0.0802
523.2	0.09044			523.2	0.09774					523.2	0.0804
523	0.09069			523	0.09777					523	0.08072
522.8	0.0908			522.8	0.09789					522.8	0.08089
522.6	0.09087			522.6	0.09785					522.6	0.08096
522.4	0.0911			522.4	0.09793					522.4	0.08107
522.2	0.09134			522.2	0.09806					522.2	0.08133
522	0.09158			522	0.09818					522	0.08152
521.8	0.0918			521.8	0.09829					521.8	0.08163
521.6	0.09214			521.6	0.09841					521.6	0.08196
521.4	0.0922			521.4	0.09839					521.4	0.08211
521.2	0.09249			521.2	0.09846					521.2	0.08219
521	0.09273			521	0.0985					521	0.08242
520.8	0.09287			520.8	0.09851					520.8	0.08253
520.6	0.09316			520.6	0.09862					520.6	0.08268
520.4	0.09346			520.4	0.0988					520.4	0.08299
520.2	0.09371			520.2	0.09895					520.2	0.08319
520	0.09423			520	0.09901					520	0.08346
519.8	0.09452			519.8	0.09922					519.8	0.08382
519.6	0.09492			519.6	0.09946					519.6	0.08424
519.4	0.09526			519.4	0.09961					519.4	0.08455
519.2	0.09545			519.2	0.09968					519.2	0.08476
519	0.09556			519	0.09972					519	0.0849
518.8	0.09581			518.8	0.09981					518.8	0.08522
518.6	0.09601			518.6	0.09995					518.6	0.0854
518.4	0.09616			518.4	0.10007					518.4	0.08551
518.2	0.09646			518.2	0.10009					518.2	0.0857
518	0.09659			518	0.10008					518	0.08586
517.8	0.09693			517.8	0.1004					517.8	0.08614
517.6	0.09722			517.6	0.10048					517.6	0.0865
517.4	0.09741			517.4	0.10063					517.4	0.08684
517.2	0.09773			517.2	0.10081					517.2	0.08719
517	0.09806			517	0.10111					517	0.08751
516.8	0.09825			516.8	0.10124					516.8	0.08769
516.6	0.09835			516.6	0.10127					516.6	0.08776
516.4	0.09842			516.4	0.10133					516.4	0.08791
516.2	0.09864			516.2	0.10148					516.2	0.08812
516	0.0989			516	0.10164					516	0.08824
515.8	0.0992			515.8	0.10186					515.8	0.0885
515.6	0.09942			515.6	0.10203					515.6	0.08874
515.4	0.09965			515.4	0.10198					515.4	0.08885
515.2	0.09988			515.2	0.10202					515.2	0.08894
515	0.1002			515	0.10222					515	0.08931
514.8	0.10042			514.8	0.10243					514.8	0.08954
514.6	0.10055			514.6	0.10239					514.6	0.08982
514.4	0.10088			514.4	0.10252					514.4	0.09005
514.2	0.10119			514.2	0.10269					514.2	0.09021
514	0.10144			514	0.10271					514	0.0903
513.8	0.10159			513.8	0.10268					513.8	0.09043
513.6	0.10175			513.6	0.10267					513.6	0.09057
513.4	0.10204			513.4	0.10283					513.4	0.09084
513.2	0.10237			513.2	0.10304					513.2	0.09106
513	0.10267			513	0.10316					513	0.0912
512.8	0.10284			512.8	0.10314					512.8	0.09147
512.6	0.10313			512.6	0.1033					512.6	0.09175
512.4	0.10335			512.4	0.10336					512.4	0.09181
512.2	0.10363			512.2	0.1035					512.2	0.09221
512	0.1039			512	0.10372					512	0.09264
511.8	0.104			511.8	0.10374					511.8	0.09277
511.6	0.10423			511.6	0.10381					511.6	0.093
511.4	0.10446			511.4	0.10402					511.4	0.09308
511.2	0.10457			511.2	0.10416					511.2	0.09328
511	0.10477			511	0.10428					511	0.09351
510.8	0.105			510.8	0.10448					510.8	0.09376
510.6	0.10514			510.6	0.10455					510.6	0.0939
510.4	0.10546			510.4	0.10478					510.4	0.09428
510.2	0.10578			510.2	0.10497					510.2	0.09458
510	0.10594			510	0.10498					510	0.09478
509.8	0.10622			509.8	0.10512					509.8	0.09514
509.6	0.10657			509.6	0.10534					509.6	0.09552
509.4	0.10666			509.4	0.10533					509.4	0.09562
509.2	0.10693			509.2	0.10549					509.2	0.09596
509	0.10727			509	0.10572					509	0.09615
508.8	0.10749			508.8	0.10583					508.8	0.09632
508.6	0.10783			508.6	0.10606					508.6	0.09653
508.4	0.10805			508.4	0.10623					508.4	0.09686
508.2	0.10836			508.2	0.10635					508.2	0.09717
508	0.10867			508	0.10641					508	0.09736
507.8	0.10891			507.8	0.10643					507.8	0.09764
507.6	0.10913			507.6	0.10663					507.6	0.09785
507.4	0.10947			507.4	0.10689					507.4	0.09815
507.2	0.10981			507.2	0.10698					507.2	0.0984
507	0.11014			507	0.10709					507	0.09868
506.8	0.11041			506.8	0.10718					506.8	0.09894
506.6	0.11058			506.6	0.10721					506.6	0.09918
506.4	0.11083			506.4	0.10732					506.4	0.09933
506.2	0.11124			506.2	0.10758					506.2	0.09969
506	0.11142			506	0.10759					506	0.09982
505.8	0.11145			505.8	0.10768					505.8	0.10003
505.6	0.11172			505.6	0.1077					505.6	0.1003
505.4	0.11177			505.4	0.10774					505.4	0.10042
505.2	0.11208			505.2	0.10792					505.2	0.10061
505	0.1122			505	0.10804					505	0.10085
504.8	0.11257			504.8	0.10822					504.8	0.10122
504.6	0.11287			504.6	0.10843					504.6	0.10147
504.4	0.11309			504.4	0.1085					504.4	0.10174
504.2	0.11325			504.2	0.10858					504.2	0.10198
504	0.11342			504	0.10878					504	0.1022
503.8	0.11356			503.8	0.10889					503.8	0.10235
503.6	0.11376			503.6	0.10904					503.6	0.10253
503.4	0.11391			503.4	0.10922					503.4	0.10274
503.2	0.11397			503.2	0.10935					503.2	0.10289
503	0.11405			503	0.10941					503	0.10307
502.8	0.11426			502.8	0.10958					502.8	0.10331
502.6	0.11462			502.6	0.10966					502.6	0.10351
502.4	0.11491			502.4	0.1098					502.4	0.10378
502.2	0.11529			502.2	0.10991					502.2	0.10416
502	0.11549			502	0.11002					502	0.10437
501.8	0.11567			501.8	0.11011					501.8	0.10462
501.6	0.11578			501.6	0.11025					501.6	0.10478
501.4	0.11595			501.4	0.11028					501.4	0.10493
501.2	0.11614			501.2	0.11041					501.2	0.10518
501	0.11635			501	0.11049					501	0.10539
500.8	0.11657			500.8	0.11052					500.8	0.10565
500.6	0.11678			500.6	0.11059					500.6	0.10586
500.4	0.11686			500.4	0.11073					500.4	0.10616
500.2	0.11707			500.2	0.11079					500.2	0.10643
500	0.11742			500	0.11093					500	0.10672
499.8	0.1177			499.8	0.11101					499.8	0.10698
499.6	0.11803			499.6	0.11119					499.6	0.10739
499.4	0.11818			499.4	0.11133					499.4	0.10763
499.2	0.11831			499.2	0.11155					499.2	0.10793
499	0.11844			499	0.11168					499	0.10822
498.8	0.11875			498.8	0.11177					498.8	0.10851
498.6	0.11907			498.6	0.11189					498.6	0.10877
498.4	0.11927			498.4	0.11196					498.4	0.109
498.2	0.11956			498.2	0.11204					498.2	0.10925
498	0.11982			498	0.11213					498	0.10941
497.8	0.1201			497.8	0.11231					497.8	0.10974
497.6	0.1202			497.6	0.11248					497.6	0.10989
497.4	0.1203			497.4	0.11254					497.4	0.11009
497.2	0.12069			497.2	0.11263					497.2	0.11031
497	0.12102			497	0.11277					497	0.11061
496.8	0.12134			496.8	0.11286					496.8	0.11092
496.6	0.12159			496.6	0.11295					496.6	0.11107
496.4	0.1217			496.4	0.11296					496.4	0.11132
496.2	0.12192			496.2	0.11308					496.2	0.11163
496	0.12213			496	0.113					496	0.11174
495.8	0.12241			495.8	0.11314					495.8	0.11192
495.6	0.12248			495.6	0.11323					495.6	0.11221
495.4	0.12274			495.4	0.11336					495.4	0.11238
495.2	0.12295			495.2	0.11338					495.2	0.11259
495	0.12306			495	0.11358					495	0.11284
494.8	0.12334			494.8	0.11375					494.8	0.11322
494.6	0.12357			494.6	0.11388					494.6	0.11337
494.4	0.12386			494.4	0.11391					494.4	0.1136
494.2	0.12417			494.2	0.11414					494.2	0.11386
494	0.12446			494	0.11432					494	0.11412
493.8	0.12459			493.8	0.11448					493.8	0.11415
493.6	0.12481			493.6	0.11467					493.6	0.11443
493.4	0.125			493.4	0.11489					493.4	0.11477
493.2	0.12534			493.2	0.11512					493.2	0.11496
493	0.12557			493	0.11522					493	0.11519
492.8	0.12578			492.8	0.11536					492.8	0.11543
492.6	0.12592			492.6	0.11543					492.6	0.11565
492.4	0.12622			492.4	0.1156					492.4	0.11585
492.2	0.1264			492.2	0.11576					492.2	0.11619
492	0.12655			492	0.116					492	0.11647
491.8	0.12697			491.8	0.1161					491.8	0.11679
491.6	0.12708			491.6	0.11622					491.6	0.11691
491.4	0.12729			491.4	0.11631					491.4	0.11726
491.2	0.12754			491.2	0.11647					491.2	0.11754
491	0.12778			491	0.11651					491	0.11772
490.8	0.12791			490.8	0.11662					490.8	0.11806
490.6	0.12825			490.6	0.11668					490.6	0.1184
490.4	0.12832			490.4	0.1167					490.4	0.11854
490.2	0.12859			490.2	0.11677					490.2	0.11874
490	0.12874			490	0.11696					490	0.11901
489.8	0.12895			489.8	0.11708					489.8	0.11928
489.6	0.12919			489.6	0.11736					489.6	0.11965
489.4	0.12939			489.4	0.11744					489.4	0.12
489.2	0.12969			489.2	0.1176					489.2	0.12024
489	0.12994			489	0.11771					489	0.1205
488.8	0.13016			488.8	0.11785					488.8	0.12076
488.6	0.13017			488.6	0.11805					488.6	0.12105
488.4	0.13039			488.4	0.11814					488.4	0.12131
488.2	0.13066			488.2	0.11825					488.2	0.12157
488	0.13077			488	0.11829					488	0.12173
487.8	0.13098			487.8	0.11835					487.8	0.12206
487.6	0.13119			487.6	0.11843					487.6	0.12223
487.4	0.13137			487.4	0.11856					487.4	0.12248
487.2	0.1316			487.2	0.11869					487.2	0.12268
487	0.13167			487	0.11879					487	0.12287
486.8	0.13189			486.8	0.11881					486.8	0.12308
486.6	0.13209			486.6	0.11884					486.6	0.12323
486.4	0.13225			486.4	0.11888					486.4	0.12334
486.2	0.13249			486.2	0.1191					486.2	0.12352
486	0.13267			486	0.11911					486	0.12364
485.8	0.13282			485.8	0.11918					485.8	0.12388
485.6	0.13322			485.6	0.11932					485.6	0.12414
485.4	0.13346			485.4	0.11935					485.4	0.12428
485.2	0.13384			485.2	0.11945					485.2	0.12461
485	0.13408			485	0.11957					485	0.12477
484.8	0.13441			484.8	0.11979					484.8	0.12511
484.6	0.13463			484.6	0.11997					484.6	0.12534
484.4	0.13494			484.4	0.12016					484.4	0.12562
484.2	0.1352			484.2	0.12034					484.2	0.12593
484	0.13544			484	0.12046					484	0.12621
483.8	0.1357			483.8	0.12063					483.8	0.12657
483.6	0.13592			483.6	0.12074					483.6	0.12683
483.4	0.13622			483.4	0.12093					483.4	0.12717
483.2	0.13649			483.2	0.12115					483.2	0.12754
483	0.13692			483	0.1213					483	0.12789
482.8	0.13721			482.8	0.12148					482.8	0.12828
482.6	0.13749			482.6	0.12163					482.6	0.12844
482.4	0.13762			482.4	0.12172					482.4	0.12864
482.2	0.13804			482.2	0.12194					482.2	0.12907
482	0.13819			482	0.12204					482	0.12926
481.8	0.13845			481.8	0.1221					481.8	0.12958
481.6	0.13872			481.6	0.12222					481.6	0.1298
481.4	0.13903			481.4	0.12245					481.4	0.13025
481.2	0.13932			481.2	0.12259					481.2	0.13052
481	0.13961			481	0.12267					481	0.13084
480.8	0.13994			480.8	0.12283					480.8	0.13118
480.6	0.14036			480.6	0.12298					480.6	0.13151
480.4	0.14072			480.4	0.12312					480.4	0.13186
480.2	0.141			480.2	0.12327					480.2	0.13219
480	0.14139			480	0.12337					480	0.13246
479.8	0.14164			479.8	0.12351					479.8	0.13285
479.6	0.14196			479.6	0.12375					479.6	0.13324
479.4	0.1423			479.4	0.12392					479.4	0.13362
479.2	0.14276			479.2	0.12415					479.2	0.13417
479	0.14303			479	0.1243					479	0.13449
478.8	0.14341			478.8	0.12454					478.8	0.13497
478.6	0.14385			478.6	0.12481					478.6	0.13534
478.4	0.14425			478.4	0.12505					478.4	0.13595
478.2	0.14462			478.2	0.12515					478.2	0.13615
478	0.14479			478	0.12527					478	0.13642
477.8	0.1452			477.8	0.12544					477.8	0.13672
477.6	0.14567			477.6	0.12567					477.6	0.13718
477.4	0.14592			477.4	0.12574					477.4	0.13764
477.2	0.14625			477.2	0.1259					477.2	0.13798
477	0.14667			477	0.12614					477	0.13843
476.8	0.14697			476.8	0.12636					476.8	0.13886
476.6	0.1473			476.6	0.1265					476.6	0.13916
476.4	0.14767			476.4	0.12664					476.4	0.13947
476.2	0.14801			476.2	0.12683					476.2	0.13996
476	0.14831			476	0.12686					476	0.14018
475.8	0.14892			475.8	0.12712					475.8	0.14053
475.6	0.14918			475.6	0.12727					475.6	0.14083
475.4	0.14939			475.4	0.12741					475.4	0.14125
475.2	0.14972			475.2	0.12751					475.2	0.14153
475	0.1502			475	0.12763					475	0.14209
474.8	0.15075			474.8	0.12787					474.8	0.14267
474.6	0.15104			474.6	0.12812					474.6	0.14317
474.4	0.15133			474.4	0.12831					474.4	0.14357
474.2	0.15175			474.2	0.12857					474.2	0.1439
474	0.15226			474	0.12877					474	0.14438
473.8	0.15268			473.8	0.12892					473.8	0.1449
473.6	0.15336			473.6	0.12915					473.6	0.14549
473.4	0.15391			473.4	0.12939					473.4	0.14606
473.2	0.15434			473.2	0.12961					473.2	0.14656
473	0.15495			473	0.12984					473	0.14708
472.8	0.15547			472.8	0.1302					472.8	0.14778
472.6	0.15567			472.6	0.13042					472.6	0.14836
472.4	0.15632			472.4	0.13069					472.4	0.14894
472.2	0.15688			472.2	0.13096					472.2	0.14947
472	0.15746			472	0.13125					472	0.15022
471.8	0.15796			471.8	0.13163					471.8	0.15082
471.6	0.15854			471.6	0.13198					471.6	0.15141
471.4	0.15935			471.4	0.13231					471.4	0.1521
471.2	0.15986			471.2	0.13259					471.2	0.1528
471	0.16053			471	0.13286					471	0.1535
470.8	0.16103			470.8	0.13324					470.8	0.15421
470.6	0.16167			470.6	0.13364					470.6	0.15487
470.4	0.16221			470.4	0.13387					470.4	0.15551
470.2	0.1628			470.2	0.1342					470.2	0.15615
470	0.16343			470	0.13454					470	0.15691
469.8	0.16394			469.8	0.14398					469.8	0.15767
469.6	0.16469			469.6	0.14486					469.6	0.15847
469.4	0.1656			469.4	0.14571					469.4	0.15927
469.2	0.16632			469.2	0.14646					469.2	0.16018
469	0.16715			469	0.14736					469	0.16111
468.8	0.16794			468.8	0.14827					468.8	0.16181
468.6	0.16883			468.6	0.14922					468.6	0.16271
468.4	0.16965			468.4	0.15003					468.4	0.16366
468.2	0.17022			468.2	0.15077					468.2	0.16448
468	0.17136			468	0.15197					468	0.16556
467.8	0.17222			467.8	0.15287					467.8	0.16656
467.6	0.17319			467.6	0.15378					467.6	0.16759
467.4	0.17408			467.4	0.15447					467.4	0.16844
467.2	0.17506			467.2	0.1556					467.2	0.16939
467	0.17601			467	0.15648					467	0.17043
466.8	0.17709			466.8	0.15744					466.8	0.17161
466.6	0.17815			466.6	0.15843					466.6	0.17268
466.4	0.17918			466.4	0.15944					466.4	0.17387
466.2	0.18006			466.2	0.16039					466.2	0.17497
466	0.18109			466	0.16172					466	0.17614
465.8	0.18201			465.8	0.16281					465.8	0.17731
465.6	0.18325			465.6	0.16406					465.6	0.17863
465.4	0.18424			465.4	0.16531					465.4	0.17987
465.2	0.18538			465.2	0.16657					465.2	0.1812
465	0.18664			465	0.16787					465	0.18263
464.8	0.18769			464.8	0.16888					464.8	0.18388
464.6	0.18893			464.6	0.1703					464.6	0.18528
464.4	0.19017			464.4	0.17175					464.4	0.18666
464.2	0.19153			464.2	0.17341					464.2	0.18821
464	0.19276			464	0.17495					464	0.18983
463.8	0.19414			463.8	0.17662					463.8	0.19134
463.6	0.19558			463.6	0.17832					463.6	0.19291
463.4	0.19704			463.4	0.18016					463.4	0.19451
463.2	0.19842			463.2	0.18175					463.2	0.19592
463	0.19999			463	0.18344					463	0.19765
462.8	0.20157			462.8	0.18518					462.8	0.19928
462.6	0.2033			462.6	0.1869					462.6	0.20089
462.4	0.20483			462.4	0.18875					462.4	0.20253
462.2	0.20669			462.2	0.1904					462.2	0.20436
462	0.20849			462	0.19243					462	0.20613
461.8	0.21029			461.8	0.19461					461.8	0.20803
461.6	0.21208			461.6	0.19686					461.6	0.2099
461.4	0.21406			461.4	0.19918					461.4	0.21188
461.2	0.21617			461.2	0.20144					461.2	0.21388
461	0.21821			461	0.20376					461	0.21605
460.8	0.22039			460.8	0.2061					460.8	0.21824
460.6	0.2226			460.6	0.2088					460.6	0.22056
460.4	0.22475			460.4	0.21131					460.4	0.22272
460.2	0.22714			460.2	0.21359					460.2	0.22507
460	0.2295			460	0.2164					460	0.22754
459.8	0.23182			459.8	0.2193					459.8	0.22998
459.6	0.23446			459.6	0.22209					459.6	0.23267
459.4	0.23708			459.4	0.22528					459.4	0.23543
459.2	0.23982			459.2	0.2284					459.2	0.23825
459	0.24238			459	0.23185					459	0.24105
458.8	0.24502			458.8	0.23483					458.8	0.24387
458.6	0.24793			458.6	0.23771					458.6	0.24666
458.4	0.25091			458.4	0.24111					458.4	0.2497
458.2	0.25386			458.2	0.24498					458.2	0.25279
458	0.25693			458	0.24876					458	0.25594
457.8	0.26001			457.8	0.25248					457.8	0.259
457.6	0.26319			457.6	0.25632					457.6	0.26225
457.4	0.26638			457.4	0.26023					457.4	0.26544
457.2	0.26979			457.2	0.26417					457.2	0.2688
457	0.27312			457	0.26856					457	0.2721
456.8	0.27686			456.8	0.27273					456.8	0.27559
456.6	0.28059			456.6	0.27729					456.6	0.27921
456.4	0.28439			456.4	0.28206					456.4	0.28288
456.2	0.2882			456.2	0.28683					456.2	0.28663
456	0.29208			456	0.29179					456	0.29041
455.8	0.29616			455.8	0.29693					455.8	0.29419
455.6	0.30023			455.6	0.30223					455.6	0.29813
455.4	0.30429			455.4	0.30751					455.4	0.3021
455.2	0.3086			455.2	0.31285					455.2	0.30629
455	0.31305			455	0.31788					455	0.31046
454.8	0.31755			454.8	0.32322					454.8	0.31476
454.6	0.32223			454.6	0.32891					454.6	0.31925
454.4	0.32688			454.4	0.3348					454.4	0.32351
454.2	0.33168			454.2	0.34052					454.2	0.32807
454	0.33648			454	0.34658					454	0.33267
453.8	0.34145			453.8	0.35277					453.8	0.3374
453.6	0.34637			453.6	0.35932					453.6	0.34229
453.4	0.35151			453.4	0.36588					453.4	0.3471
453.2	0.35645			453.2	0.37224					453.2	0.3519
453	0.3618			453	0.37893					453	0.35689
452.8	0.36728			452.8	0.38586					452.8	0.36196
452.6	0.37265			452.6	0.39271					452.6	0.36715
452.4	0.37831			452.4	0.3999					452.4	0.37249
452.2	0.38416			452.2	0.40772					452.2	0.37824
452	0.39001			452	0.41517					452	0.3837
451.8	0.39592			451.8	0.42265					451.8	0.38935
451.6	0.40182			451.6	0.43039					451.6	0.39501
451.4	0.40761			451.4	0.43792					451.4	0.40043
451.2	0.41371			451.2	0.44577					451.2	0.40628
451	0.41991			451	0.45406					451	0.41243
450.8	0.42623			450.8	0.46217					450.8	0.41861
450.6	0.43274			450.6	0.47083					450.6	0.42497
450.4	0.43923			450.4	0.47915					450.4	0.43104
450.2	0.44586			450.2	0.48736					450.2	0.43736
450	0.45282			450	0.4964					450	0.44382
449.8	0.4593			449.8	0.50478					449.8	0.45018
449.6	0.46584			449.6	0.51299					449.6	0.45664
449.4	0.47276			449.4	0.52125					449.4	0.46323
449.2	0.47967			449.2	0.52973					449.2	0.46982
449	0.48664			449	0.53838					449	0.47641
448.8	0.4937			448.8	0.54709					448.8	0.48313
448.6	0.50072			448.6	0.55583					448.6	0.48999
448.4	0.50771			448.4	0.56465					448.4	0.49687
448.2	0.51494			448.2	0.57353					448.2	0.50402
448	0.5221			448	0.58227					448	0.51095
447.8	0.52934			447.8	0.59081					447.8	0.5179
447.6	0.53654			447.6	0.59969					447.6	0.52487
447.4	0.54355			447.4	0.6078					447.4	0.53189
447.2	0.55089			447.2	0.6164					447.2	0.53911
447	0.55815			447	0.6248					447	0.5464
446.8	0.56528			446.8	0.63263					446.8	0.55361
446.6	0.57281			446.6	0.64101					446.6	0.56087
446.4	0.58001			446.4	0.64943					446.4	0.56819
446.2	0.5873			446.2	0.65801					446.2	0.57571
446	0.5946			446	0.66654					446	0.58313
445.8	0.60178			445.8	0.67404					445.8	0.59038
445.6	0.60908			445.6	0.6821					445.6	0.59771
445.4	0.61624			445.4	0.69017					445.4	0.6049
445.2	0.62361			445.2	0.69801					445.2	0.61225
445	0.63093			445	0.70574					445	0.61947
444.8	0.63798			444.8	0.71349					444.8	0.62684
444.6	0.64525			444.6	0.72113					444.6	0.63411
444.4	0.65242			444.4	0.72849					444.4	0.64156
444.2	0.65975			444.2	0.73528					444.2	0.64875
444	0.66676			444	0.74222					444	0.65611
443.8	0.67377			443.8	0.74936					443.8	0.66334
443.6	0.68067			443.6	0.75649					443.6	0.67048
443.4	0.68755			443.4	0.76335					443.4	0.67789
443.2	0.69467			443.2	0.76989					443.2	0.68501
443	0.7012			443	0.77596					443	0.69181
442.8	0.70794			442.8	0.78159					442.8	0.6988
442.6	0.71454			442.6	0.78785					442.6	0.70538
442.4	0.7209			442.4	0.7937					442.4	0.71212
442.2	0.72732			442.2	0.7997					442.2	0.71899
442	0.7334			442	0.80503					442	0.72563
441.8	0.73958			441.8	0.81089					441.8	0.73234
441.6	0.74577			441.6	0.81575					441.6	0.73898
441.4	0.75181			441.4	0.82106					441.4	0.74536
441.2	0.7577			441.2	0.82587					441.2	0.75153
441	0.76341			441	0.83117					441	0.758
440.8	0.76891			440.8	0.83613					440.8	0.76397
440.6	0.77456			440.6	0.84094					440.6	0.76977
440.4	0.78009			440.4	0.84551					440.4	0.77577
440.2	0.78542			440.2	0.8498					440.2	0.7815
440	0.79053			440	0.85407					440	0.78718
439.8	0.79609			439.8	0.85821					439.8	0.79299
439.6	0.80142			439.6	0.86283					439.6	0.79873
439.4	0.80643			439.4	0.86696					439.4	0.80461
439.2	0.81147			439.2	0.87106					439.2	0.81022
439	0.81637			439	0.87467					439	0.81533
438.8	0.82151			438.8	0.87847					438.8	0.82071
438.6	0.82625			438.6	0.88178					438.6	0.82589
438.4	0.83096			438.4	0.8854					438.4	0.83085
438.2	0.83514			438.2	0.88828					438.2	0.83558
438	0.83961			438	0.89155					438	0.84037
437.8	0.84378			437.8	0.8951					437.8	0.84473
437.6	0.84823			437.6	0.89834					437.6	0.84951
437.4	0.85243			437.4	0.90114					437.4	0.85419
437.2	0.85633			437.2	0.90348					437.2	0.85863
437	0.8603			437	0.90648					437	0.86311
436.8	0.86423			436.8	0.90927					436.8	0.86739
436.6	0.86786			436.6	0.91236					436.6	0.87146
436.4	0.87144			436.4	0.91458					436.4	0.87516
436.2	0.87506			436.2	0.9169					436.2	0.87892
436	0.87848			436	0.91903					436	0.88253
435.8	0.88197			435.8	0.92113					435.8	0.88649
435.6	0.88517			435.6	0.92334					435.6	0.88991
435.4	0.88844			435.4	0.92531					435.4	0.89321
435.2	0.89141			435.2	0.92745					435.2	0.89655
435	0.89491			435	0.92961					435	0.9002
434.8	0.89786			434.8	0.9314					434.8	0.90347
434.6	0.90072			434.6	0.93319					434.6	0.90678
434.4	0.90366			434.4	0.93462					434.4	0.90985
434.2	0.90639			434.2	0.93601					434.2	0.91267
434	0.90914			434	0.93843					434	0.91541
433.8	0.91151			433.8	0.93993					433.8	0.91809
433.6	0.91434			433.6	0.94144					433.6	0.9208
433.4	0.91701			433.4	0.94304					433.4	0.92337
433.2	0.91936			433.2	0.94452					433.2	0.92585
433	0.92175			433	0.94579					433	0.928
432.8	0.92406			432.8	0.94732					432.8	0.93037
432.6	0.92617			432.6	0.94884					432.6	0.93256
432.4	0.92835			432.4	0.95026					432.4	0.93476
432.2	0.93044			432.2	0.95146					432.2	0.93695
432	0.93258			432	0.95239					432	0.93878
431.8	0.93422			431.8	0.95374					431.8	0.94066
431.6	0.93613			431.6	0.95523					431.6	0.94231
431.4	0.93805			431.4	0.9563					431.4	0.94418
431.2	0.94007			431.2	0.95782					431.2	0.94606
431	0.94182			431	0.95894					431	0.94797
430.8	0.94369			430.8	0.95948					430.8	0.94962
430.6	0.94569			430.6	0.96063					430.6	0.95099
430.4	0.94713			430.4	0.96187					430.4	0.95246
430.2	0.94849			430.2	0.96256					430.2	0.95401
430	0.95002			430	0.96401					430	0.9556
429.8	0.95135			429.8	0.96528					429.8	0.95733
429.6	0.95278			429.6	0.9659					429.6	0.9587
429.4	0.95422			429.4	0.96662					429.4	0.96002
429.2	0.95567			429.2	0.96734					429.2	0.96153
429	0.95675			429	0.96858					429	0.96269
428.8	0.95808			428.8	0.96961					428.8	0.964
428.6	0.95941			428.6	0.97051					428.6	0.96513
428.4	0.96054			428.4	0.97136					428.4	0.9665
428.2	0.96164			428.2	0.97206					428.2	0.96757
428	0.96238			428	0.97233					428	0.96845
427.8	0.96338			427.8	0.97317					427.8	0.96963
427.6	0.96432			427.6	0.97409					427.6	0.97054
427.4	0.96508			427.4	0.97453					427.4	0.97154
427.2	0.96611			427.2	0.9748					427.2	0.97257
427	0.9671			427	0.9755					427	0.97341
426.8	0.96794			426.8	0.97579					426.8	0.97401
426.6	0.96893			426.6	0.97639					426.6	0.97487
426.4	0.9697			426.4	0.97724					426.4	0.9756
426.2	0.97053			426.2	0.97771					426.2	0.97635
426	0.97107			426	0.97825					426	0.97684
425.8	0.97197			425.8	0.97875					425.8	0.97777
425.6	0.97311			425.6	0.9792					425.6	0.97858
425.4	0.97385			425.4	0.9793					425.4	0.97909
425.2	0.97459			425.2	0.97939					425.2	0.97971
425	0.97561			425	0.97968					425	0.98015
424.8	0.97637			424.8	0.98029					424.8	0.98063
424.6	0.97705			424.6	0.98088					424.6	0.98091
424.4	0.97766			424.4	0.98091					424.4	0.98145
424.2	0.9785			424.2	0.98141					424.2	0.98202
424	0.97911			424	0.98198					424	0.98231
423.8	0.9796			423.8	0.98257					423.8	0.98284
423.6	0.98003			423.6	0.98285					423.6	0.98381
423.4	0.9806			423.4	0.98305					423.4	0.98419
423.2	0.98116			423.2	0.98332					423.2	0.98457
423	0.98158			423	0.9838					423	0.98502
422.8	0.982			422.8	0.98421					422.8	0.9856
422.6	0.98269			422.6	0.9846					422.6	0.98599
422.4	0.98281			422.4	0.98499					422.4	0.98644
422.2	0.9833			422.2	0.9855					422.2	0.98691
422	0.98354			422	0.98588					422	0.98707
421.8	0.98386			421.8	0.98667					421.8	0.98748
421.6	0.98439			421.6	0.98668					421.6	0.98806
421.4	0.98507			421.4	0.98742					421.4	0.98861
421.2	0.9855			421.2	0.98774					421.2	0.98922
421	0.98584			421	0.98792					421	0.98967
420.8	0.98642			420.8	0.98817					420.8	0.99005
420.6	0.98668			420.6	0.98797					420.6	0.99014
420.4	0.98712			420.4	0.98833					420.4	0.99024
420.2	0.98751			420.2	0.98871					420.2	0.99041
420	0.98942			420	0.99095					420	0.99169
419.8	0.98995			419.8	0.99148					419.8	0.99206
419.6	0.99029			419.6	0.99181					419.6	0.99248
419.4	0.99093			419.4	0.99194					419.4	0.99306
419.2	0.99106			419.2	0.99173					419.2	0.99312
419	0.99146			419	0.99209					419	0.99296
418.8	0.99157			418.8	0.99299					418.8	0.99304
418.6	0.99163			418.6	0.99284					418.6	0.99316
418.4	0.99199			418.4	0.99333					418.4	0.99312
418.2	0.99236			418.2	0.99376					418.2	0.99376
418	0.99252			418	0.99402					418	0.99396
417.8	0.99314			417.8	0.99381					417.8	0.99411
417.6	0.99335			417.6	0.994					417.6	0.99439
417.4	0.99368			417.4	0.99475					417.4	0.9949
417.2	0.99366			417.2	0.99487					417.2	0.99479
417	0.99365			417	0.99509					417	0.99504
416.8	0.99429			416.8	0.99557					416.8	0.9955
416.6	0.99426			416.6	0.99591					416.6	0.9955
416.4	0.9947			416.4	0.99551					416.4	0.99545
416.2	0.99482			416.2	0.99633					416.2	0.9952
416	0.99503			416	0.99639					416	0.99513
415.8	0.99497			415.8	0.99624					415.8	0.99562
415.6	0.99479			415.6	0.99643					415.6	0.99566
415.4	0.99505			415.4	0.99662					415.4	0.99562
415.2	0.99522			415.2	0.99633					415.2	0.99578
415	0.99584			415	0.99642					415	0.99613
414.8	0.99597			414.8	0.99655					414.8	0.99637
414.6	0.99587			414.6	0.99649					414.6	0.99664
414.4	0.99608			414.4	0.99622					414.4	0.99688
414.2	0.99623			414.2	0.9962					414.2	0.99666
414	0.99652			414	0.99626					414	0.99649
413.8	0.99702			413.8	0.99562					413.8	0.99655
413.6	0.99663			413.6	0.99499					413.6	0.99639
413.4	0.99688			413.4	0.99488					413.4	0.99679
413.2	0.99662			413.2	0.99538					413.2	0.99679
413	0.99651			413	0.99488					413	0.99707
412.8	0.99662			412.8	0.9955					412.8	0.99751
412.6	0.99651			412.6	0.99561					412.6	0.99706
412.4	0.99668			412.4	0.99492					412.4	0.99711
412.2	0.99684			412.2	0.99488					412.2	0.99747
412	0.99705			412	0.99558					412	0.99778
411.8	0.99696			411.8	0.99556					411.8	0.99753
411.6	0.99718			411.6	0.99553					411.6	0.99748
411.4	0.99717			411.4	0.99559					411.4	0.99736
411.2	0.997			411.2	0.99596					411.2	0.99748
411	0.9974			411	0.99684					411	0.99778
410.8	0.99756			410.8	0.99773					410.8	0.9983
410.6	0.99725			410.6	0.99848					410.6	0.99837
410.4	0.99753			410.4	0.99915					410.4	0.99862
410.2	0.9976			410.2	0.99961					410.2	0.99868
410	0.99792			410	0.99921					410	0.9989
409.8	0.9981			409.8	0.99944					409.8	0.99916
409.6	0.9984			409.6	0.99972					409.6	0.99914
409.4	0.99889			409.4	0.9999					409.4	0.99972
409.2	0.99921			409.2	1					409.2	1
409	0.99957			409	1					409	0.99986
408.8	0.99944			408.8	0.9998					408.8	0.99945
408.6	0.99952			408.6	0.99924					408.6	0.99931
408.4	0.99955			408.4	0.99935					408.4	0.99929
408.2	0.99991			408.2	0.99938					408.2	0.99945
408	0.99983			408	0.99885					408	0.99907
407.8	0.99946			407.8	0.99837					407.8	0.99891
407.6	0.99968			407.6	0.99765					407.6	0.99867
407.4	0.99982			407.4	0.99741					407.4	0.99881
407.2	1			407.2	0.99699					407.2	0.9987
407	0.99986			407	0.99625					407	0.99858
406.8	0.99953			406.8	0.99689					406.8	0.99859
406.6	0.99934			406.6	0.99734					406.6	0.99862
406.4	0.99919			406.4	0.99687					406.4	0.99831
406.2	0.99897			406.2	0.99701					406.2	0.99783
406	0.99877			406	0.99738					406	0.99781
405.8	0.99856			405.8	0.99734					405.8	0.99776
405.6	0.99854			405.6	0.99713					405.6	0.99811
405.4	0.99812			405.4	0.99743					405.4	0.99833
405.2	0.99778			405.2	0.99668					405.2	0.99831
405	0.99739			405	0.99677					405	0.99803
404.8	0.99757			404.8	0.99706					404.8	0.99802
404.6	0.99776			404.6	0.9964					404.6	0.99791
404.4	0.99727			404.4	0.99732					404.4	0.99798
404.2	0.99762			404.2	0.99736					404.2	0.998
404	0.99729			404	0.99738					404	0.99796
403.8	0.99724			403.8	0.99761					403.8	0.99799
403.6	0.99752			403.6	0.99745					403.6	0.99811
403.4	0.99766			403.4	0.99665					403.4	0.99809
403.2	0.99781			403.2	0.99669					403.2	0.99815
403	0.99765			403	0.99658					403	0.99829
402.8	0.9977			402.8	0.99655					402.8	0.99814
402.6	0.99732			402.6	0.99598					402.6	0.99796
402.4	0.99739			402.4	0.99578					402.4	0.99788
402.2	0.99747			402.2	0.99586					402.2	0.99796
402	0.99763			402	0.99621					402	0.99784
401.8	0.99763			401.8	0.99612					401.8	0.99776
401.6	0.9978			401.6	0.99577					401.6	0.99777
401.4	0.99734			401.4	0.99594					401.4	0.99757
401.2	0.99758			401.2	0.99525					401.2	0.99787
401	0.99737			401	0.99494					401	0.99771
400.8	0.99755			400.8	0.99461					400.8	0.99761
[truncated: 504 more rows]

## Sheet: Figure 2b
PFBPO		P-EG-5		P-TEG-5		P-HEG-5		P-HEG-10		P-HEG-20		P-EA-5		P-EA-10
X-axis	Y-axis	X-axis	Y-axis	X-axis	Y-axis	X-axis	Y-axis	X-axis	Y-axis	X-axis	Y-axis	X-axis	Y-axis	X-axis	Y-axis
hν (eV)	(αhν)2	hν (eV)	(αhν)2	hν (eV)	(αhν)2	hν (eV)	(αhν)2	hν (eV)	(αhν)2	hν (eV)	(αhν)2	hν (eV)	(αhν)2	hν (eV)	(αhν)2
1.55391	3.85948e-05	1.55391	0.000994237	1.55391	0	1.55391	0.00133	1.55391	0.000575891	1.55391	0	1.55391	0.000786085	1.55391	0.000477698
1.55585	1.60365e-05	1.5578	0.000705055	1.55429	3.45484e-09	1.5578	0.00106	1.5578	0.000414394	1.55429	4.44483e-06	1.5578	0.000455433	1.5578	0.000336127
1.5578	4.6499e-07	1.56171	0.000464367	1.55468	9.75123e-09	1.56171	0.00103	1.56171	0.000361622	1.55468	1.35993e-05	1.56171	0.000527159	1.56171	0.000337818
1.55976	9.18965e-06	1.56565	0.000781618	1.55507	3.09234e-08	1.56565	0.000906213	1.56565	0.000498144	1.55507	1.80702e-05	1.56565	0.000579078	1.56565	0.000307206
1.56171	8.93817e-06	1.5696	0.000389945	1.55546	7.23509e-08	1.5696	0.000432234	1.5696	0.000222517	1.55546	2.65475e-05	1.5696	0.00044008	1.5696	0.000182698
1.56368	8.96067e-06	1.57358	0.000652523	1.55585	9.02799e-08	1.57358	0.00113	1.57358	0.000422829	1.55585	1.88896e-05	1.57358	0.000747506	1.57358	0.000377245
1.56565	1.81325e-05	1.57757	0.000393914	1.55624	1.12873e-07	1.57757	0.000588842	1.57757	0.000300514	1.55624	2.43125e-05	1.57757	0.000302578	1.57757	0.000118117
1.56762	6.87116e-06	1.58158	0.00079761	1.55663	1.14859e-07	1.58158	0.00114	1.58158	0.00044678	1.55663	2.69224e-05	1.58158	0.000590926	1.58158	0.000252483
1.5696	4.74583e-05	1.58562	0.000566893	1.55702	8.97293e-08	1.58562	0.000698141	1.58562	0.000256354	1.55702	2.46054e-05	1.58562	0.000426933	1.58562	0.000151021
1.57159	0	1.58967	0.000569797	1.55741	1.14586e-07	1.58967	0.00102	1.58967	0.000412133	1.55741	3.2829e-05	1.58967	0.000546203	1.58967	0.000255073
1.57358	3.34245e-05	1.59375	0.000455584	1.5578	1.89442e-07	1.59375	0.000818004	1.59375	0.000274448	1.5578	3.27656e-05	1.59375	0.000347383	1.59375	0.000188363
1.57557	1.4042e-05	1.59785	0.000968843	1.55819	1.43864e-07	1.59785	0.00131	1.59785	0.000518844	1.55819	2.76574e-05	1.59785	0.000712595	1.59785	0.000287995
1.57757	8.62237e-05	1.60197	0.000933689	1.55858	6.02641e-08	1.60197	0.00127	1.60197	0.000565888	1.55858	2.09584e-05	1.60197	0.000529756	1.60197	0.000289482
1.57957	3.61858e-05	1.6061	0.000462675	1.55897	7.57969e-08	1.6061	0.000911737	1.6061	0.000401357	1.55897	1.9317e-05	1.6061	0.000438036	1.6061	0.00021765
1.58158	4.79936e-05	1.61027	0.000437316	1.55936	1.05377e-07	1.61027	0.000683563	1.61027	0.000365931	1.55936	2.32884e-05	1.61027	0.000296434	1.61027	0.000103407
1.5836	6.7213e-06	1.61445	0.000869308	1.55976	1.32651e-07	1.61445	0.00101	1.61445	0.000367834	1.55976	1.69252e-05	1.61445	0.000356465	1.61445	0.000206387
1.58562	1.82011e-05	1.61865	0.000835436	1.56015	1.9962e-07	1.61865	0.00115	1.61865	0.000488998	1.56015	2.36384e-05	1.61865	0.000515986	1.61865	0.000207464
1.58764	7.78175e-05	1.62288	0.000271114	1.56054	1.74936e-07	1.62288	0.000555836	1.62288	0.000223244	1.56054	1.14726e-05	1.62288	0.000301096	1.62288	8.68048e-05
1.58967	7.05035e-05	1.62713	0.000341869	1.56093	2.49863e-07	1.62713	0.000592101	1.62713	0.000224414	1.56093	9.47652e-06	1.62713	0.000341691	1.62713	7.8752e-05
1.59171	0.000110786	1.6314	0.000632976	1.56132	2.85841e-07	1.6314	0.00112	1.6314	0.000375598	1.56132	1.23661e-05	1.6314	0.000304265	1.6314	0.000171928
1.59375	5.29117e-05	1.63569	0.000603263	1.56171	3.13078e-07	1.63569	0.00113	1.63569	0.0002728	1.56171	1.10897e-05	1.63569	0.000526907	1.63569	0.0001854
1.5958	7.56739e-05	1.64001	0.00054266	1.56211	3.89453e-07	1.64001	0.000994335	1.64001	0.000418479	1.56211	1.66542e-05	1.64001	0.000504768	1.64001	0.000127651
1.59785	5.17654e-05	1.64435	0.000427967	1.5625	4.34145e-07	1.64435	0.000999603	1.64435	0.000326493	1.5625	2.03515e-05	1.64435	0.000413259	1.64435	0.000128328
1.5999	3.31399e-05	1.64871	0.000789743	1.56289	5.16281e-07	1.64871	0.00129	1.64871	0.000485508	1.56289	2.22134e-05	1.64871	0.000510137	1.64871	0.000175596
1.60197	7.0809e-05	1.65309	0.000281303	1.56329	7.43819e-07	1.65309	0.00064657	1.65309	0.00031238	1.56329	4.07443e-05	1.65309	0.000332242	1.65309	6.50734e-05
1.60403	0.000120079	1.6575	0.000329864	1.56368	7.78802e-07	1.6575	0.000802498	1.6575	0.000314048	1.56368	3.7598e-05	1.6575	0.000334016	1.6575	5.09332e-05
1.6061	7.18095e-05	1.66193	0.00033163	1.56407	6.77676e-07	1.66193	0.000653504	1.66193	0.000249466	1.56407	4.6434e-05	1.66193	0.000315761	1.66193	3.84614e-05
1.60818	9.47383e-05	1.66639	0.000333411	1.56447	9.64617e-07	1.66639	0.000771077	1.66639	0.000235375	1.56447	4.7057e-05	1.66639	0.000337608	1.66639	3.86679e-05
1.61027	0.000156947	1.67087	0.00050074	1.56486	1.33646e-06	1.67087	0.000697756	1.67087	0.00030165	1.56486	5.45108e-05	1.67087	0.000360308	1.67087	6.64803e-05
1.61235	0.000165605	1.67537	0.000266284	1.56525	1.43053e-06	1.67537	0.000664115	1.67537	0.000180482	1.56525	5.18922e-05	1.67537	0.000228445	1.67537	8.32599e-06
1.61445	8.8875e-05	1.6799	0.00033884	1.56565	1.37248e-06	1.6799	0.00063113	1.6799	0.000209337	1.56565	4.07946e-05	1.6799	0.000229682	1.6799	3.34842e-05
1.61655	0.000124158	1.68445	0.000292077	1.56604	1.4799e-06	1.68445	0.000530437	1.68445	0.000196208	1.56604	4.89837e-05	1.68445	0.000182462	1.68445	2.82888e-05
1.61865	0.000134039	1.68903	0.000368375	1.56644	1.51713e-06	1.68903	0.000713007	1.68903	0.000211619	1.56644	4.40379e-05	1.68903	0.000183455	1.68903	3.38492e-05
1.62076	0.000188786	1.69363	0.000344402	1.56683	1.57971e-06	1.69363	0.000605358	1.69363	0.000212774	1.56683	5.47112e-05	1.69363	0.000169405	1.69363	1.1581e-05
1.62288	0.000191238	1.69826	0.000399488	1.56723	1.6436e-06	1.69826	0.000682384	1.69826	0.000185447	1.56723	6.4934e-05	1.69826	0.000170332	1.69826	2.87544e-05
1.625	0.000163571	1.70291	0.000374456	1.56762	1.67002e-06	1.70291	0.000724776	1.70291	0.00026192	1.56762	6.63821e-05	1.70291	0.000272278	1.70291	3.44079e-05
1.62713	0.000121041	1.70759	0.000108056	1.56802	1.56962e-06	1.70759	0.000388071	1.70759	7.43274e-05	1.56802	6.60755e-05	1.70759	0.000130215	1.70759	0
1.62926	0.000216681	1.71229	0.000212959	1.56841	1.67171e-06	1.71229	0.000481743	1.71229	0.000103443	1.56841	6.84129e-05	1.71229	0.000118167	1.71229	3.86534e-06
1.6314	0.000294719	1.71702	0.000303482	1.56881	1.71137e-06	1.71702	0.000622196	1.71702	0.000189568	1.56881	7.18928e-05	1.71702	0.000258048	1.71702	1.55469e-05
1.63354	0.000261154	1.72178	0.000330067	1.56921	1.80459e-06	1.72178	0.000740927	1.72178	0.000284752	1.56921	7.21604e-05	1.72178	0.000223735	1.72178	2.95564e-05
1.63569	0.000198014	1.72656	0.000159078	1.5696	1.7131e-06	1.72656	0.000367898	1.72656	9.49196e-05	1.5696	6.42428e-05	1.72656	8.51995e-05	1.72656	2.45627e-07
1.63785	0.000176552	1.73137	0.000333755	1.57	1.72702e-06	1.73137	0.000560399	1.73137	0.000139869	1.57	6.98406e-05	1.73137	0.000177039	1.73137	8.89191e-06
1.64001	0.000255977	1.73621	0.00016086	1.5704	1.71483e-06	1.73621	0.000528864	1.73621	0.000140651	1.5704	6.09254e-05	1.73621	0.000109039	1.73621	3.97407e-06
1.64217	0.000272555	1.74107	0.000144288	1.57079	1.72877e-06	1.74107	0.000403439	1.74107	0.000117911	1.57079	5.99482e-05	1.74107	0.000122172	1.74107	3.99636e-06
1.64435	0.000291498	1.74596	0.000162673	1.57119	1.61372e-06	1.74596	0.000376212	1.74596	8.71162e-05	1.57119	5.02821e-05	1.74596	0.000110267	1.74596	1.00471e-06
1.64652	0.000267832	1.75088	0.000182272	1.57159	1.83699e-06	1.75088	0.00047068	1.75088	8.76077e-05	1.57159	6.18803e-05	1.75088	0.00011089	1.75088	4.04152e-06
1.64871	0.000324833	1.75583	0.000129988	1.57198	1.82443e-06	1.75583	0.000351771	1.75583	0.00010877	1.57198	6.64628e-05	1.75583	9.94703e-05	1.75583	2.54024e-07
1.6509	0.000351037	1.7608	0.000100087	1.57238	1.83885e-06	1.7608	0.000326031	1.7608	8.86032e-05	1.57238	7.08071e-05	1.7608	7.78817e-05	1.7608	1.02186e-06
1.65309	0.000309021	1.7658	0.000131469	1.57278	1.92184e-06	1.7658	0.000414981	1.7658	7.94815e-05	1.57278	7.75563e-05	1.7658	6.82296e-05	1.7658	4.1107e-06
1.65529	0.000328133	1.77083	0.000149264	1.57318	2.07799e-06	1.77083	0.000417349	1.77083	8.96158e-05	1.57318	7.92304e-05	1.77083	0.000101178	1.77083	2.58385e-07
1.6575	0.000371163	1.77589	8.77851e-05	1.57358	2.05036e-06	1.77589	0.000484224	1.77589	0.000100421	1.57358	7.90351e-05	1.77589	0.000101757	1.77589	4.15781e-06
1.65971	0.00039897	1.78098	0.000150979	1.57397	2.06572e-06	1.78098	0.000361922	1.78098	8.08539e-05	1.57397	8.34771e-05	1.78098	9.06549e-05	1.78098	2.61355e-07
1.66193	0.000406466	1.7861	1.89153e-05	1.57437	2.28767e-06	1.7861	0.000256842	1.7861	2.81381e-05	1.57437	9.00741e-05	1.7861	2.27942e-05	1.7861	1.28801e-05
1.66416	0.000380945	1.79125	7.60981e-05	1.57477	2.0822e-06	1.79125	0.000337404	1.79125	7.24494e-05	1.57477	9.34599e-05	1.79125	6.05383e-05	1.79125	0
1.66639	0.000468705	1.79642	7.65386e-05	1.57517	1.98356e-06	1.79642	0.000311666	1.79642	7.28688e-05	1.57517	8.84279e-05	1.79642	2.91833e-05	1.79642	2.39316e-06
1.66862	0.000443534	1.80163	0.000173212	1.57557	2.261e-06	1.80163	0.000464584	1.80163	9.276e-05	1.57557	9.70551e-05	1.80163	0.000117411	1.80163	1.31051e-05
1.67087	0.000456735	1.80687	0.000137655	1.57597	2.2772e-06	1.80687	0.000315301	1.80687	7.37186e-05	1.57597	9.57896e-05	1.80687	8.20102e-05	1.80687	1.07603e-06
1.67312	0.000424134	1.81214	9.14047e-05	1.57637	2.36979e-06	1.81214	0.000345319	1.81214	6.51701e-05	1.57637	9.57471e-05	1.81214	9.38542e-05	1.81214	0
1.67537	0.000463822	1.81743	7.83394e-05	1.57677	2.55934e-06	1.81743	0.000241209	1.81743	5.71028e-05	1.57677	0.000101795	1.81743	2.3601e-05	1.81743	2.44947e-06
1.67763	0.000482981	1.82276	7.87996e-05	1.57717	2.60888e-06	1.82276	0.000267495	1.82276	6.59368e-05	1.57717	0.000112362	1.82276	5.34141e-05	1.82276	4.38019e-06
1.6799	0.000577733	1.82813	5.50443e-05	1.57757	2.69164e-06	1.82813	0.000197685	1.82813	2.94779e-05	1.57757	0.000118447	1.82813	1.82827e-05	1.82813	6.88436e-06
1.68217	0.000592846	1.83352	4.48493e-05	1.57797	2.75909e-06	1.83352	0.000221561	1.83352	4.26989e-05	1.57797	0.000120617	1.83352	3.75321e-05	1.83352	4.43202e-06
1.68445	0.000576376	1.83894	5.56976e-05	1.57837	2.91218e-06	1.83894	0.000272265	1.83894	3.60916e-05	1.57837	0.00012952	1.83894	3.05812e-05	1.83894	2.50779e-06
1.68674	0.000502921	1.8444	9.46885e-05	1.57877	3.22938e-06	1.8444	0.00024842	1.8444	6.75113e-05	1.57877	0.000120806	1.8444	5.46896e-05	1.8444	1.1212e-06
1.68903	0.000622523	1.84989	4.56538e-05	1.57917	3.33993e-06	1.84989	0.00020242	1.84989	3.01839e-05	1.57917	0.000119354	1.84989	2.44514e-05	1.84989	4.51152e-06
1.69133	0.000609509	1.85541	5.66997e-05	1.57957	3.45239e-06	1.85541	0.000251395	1.85541	5.13158e-05	1.57957	0.000122944	1.85541	1.88325e-05	1.85541	1.13462e-06
1.69363	0.000552301	1.86097	2.79494e-05	1.57998	3.52903e-06	1.86097	0.000182722	1.86097	3.05465e-05	1.57998	0.000124437	1.86097	1.39191e-05	1.86097	1.02728e-05
1.69594	0.000770052	1.86655	2.06578e-05	1.58038	3.32672e-06	1.86655	0.000124668	1.86655	1.96673e-05	1.58038	0.000120647	1.86655	6.22349e-06	1.86655	2.58366e-06
1.69826	0.00065167	1.87218	2.07824e-05	1.58078	3.32841e-06	1.87218	0.00018493	1.87218	3.09156e-05	1.58078	0.00011798	1.87218	2.50441e-05	1.87218	1.15522e-06
1.70058	0.000751519	1.87783	1.45196e-05	1.58118	3.70611e-06	1.87783	0.000144848	1.87783	2.51932e-05	1.58118	0.000116217	1.87783	1.92904e-05	1.87783	1.16221e-06
1.70291	0.000838804	1.88352	2.86311e-05	1.58158	3.88384e-06	1.88352	0.000187179	1.88352	2.53461e-05	1.58158	0.000119192	1.88352	2.53486e-05	1.88352	2.92317e-07
1.70525	0.000704032	1.88925	9.40586e-06	1.58199	3.70988e-06	1.88925	0.000127718	1.88925	1.54262e-05	1.58199	0.000112174	1.88925	6.37574e-06	1.88925	4.70554e-06
1.70759	0.000787084	1.89501	1.47864e-05	1.58239	4.02753e-06	1.89501	0.000167833	1.89501	1.14027e-05	1.58239	0.000118225	1.89501	1.96449e-05	1.89501	2.66303e-06
1.70994	0.000807297	1.9008	1.4877e-05	1.58279	4.11057e-06	1.9008	0.000148413	1.9008	3.18683e-05	1.58279	0.000122452	1.9008	1.45214e-05	1.9008	2.67934e-06
1.71229	0.000795649	1.90663	3.83191e-05	1.5832	4.2151e-06	1.90663	0.000169899	1.90663	2.59719e-05	1.5832	0.000124192	1.90663	1.46106e-05	1.90663	1.19814e-06
1.71466	0.000733342	1.9125	5.42183e-06	1.5836	4.1761e-06	1.9125	9.61573e-05	1.9125	8.06542e-06	1.5836	0.000121328	1.9125	3.67517e-06	1.9125	7.5345e-06
1.71702	0.000866869	1.9184	2.4246e-06	1.584	4.3441e-06	1.9184	8.12983e-05	1.9184	2.9215e-06	1.584	0.000121186	1.9184	4.10877e-07	1.9184	1.09168e-05
1.7194	0.000830942	1.92434	2.19567e-05	1.58441	4.49417e-06	1.92434	0.000132507	1.92434	2.64566e-05	1.58441	0.000110899	1.92434	1.48833e-05	1.92434	3.05124e-07
1.72178	0.000889271	1.93032	1.53426e-05	1.58481	4.47518e-06	1.93032	9.79573e-05	1.93032	8.21641e-06	1.58481	0.000112193	1.93032	3.74398e-06	1.93032	3.07022e-07
1.72417	0.000894747	1.93633	0	1.58521	4.56295e-06	1.93633	4.38083e-05	1.93633	2.97637e-06	1.58521	0.000122795	1.93633	0	1.93633	3.08938e-07
1.72656	0.000875633	1.94238	5.59259e-06	1.58562	4.37397e-06	1.94238	0.000116405	1.94238	1.63061e-05	1.58562	0.000123503	1.94238	1.05303e-05	1.94238	2.79785e-06
1.72896	0.00101	1.94847	2.5012e-06	1.58602	4.58913e-06	1.94847	6.93114e-05	1.94847	3.0138e-06	1.58602	0.000131836	1.94847	0	1.94847	5.00518e-06
1.73137	0.000866481	1.9546	5.66315e-06	1.58643	4.83165e-06	1.9546	0.000100437	1.9546	5.39162e-06	1.58643	0.000132528	1.9546	1.70611e-06	1.9546	1.25918e-06
1.73379	0.00102	1.96076	1.01314e-05	1.58683	5.56801e-06	1.96076	0.00013757	1.96076	8.47765e-06	1.58683	0.000142314	1.96076	1.71689e-06	1.96076	3.16784e-07
1.73621	0.000958662	1.96697	6.3723e-07	1.58724	5.59464e-06	1.96697	7.06337e-05	1.96697	1.36502e-06	1.58724	0.000150361	1.96697	1.72778e-06	1.96697	3.18792e-07
1.73864	0.00105	1.97321	5.77154e-06	1.58764	5.50262e-06	1.97321	5.75772e-05	1.97321	5.49481e-06	1.58764	0.000151818	1.97321	0	1.97321	1.28328e-06
1.74107	0.00114	1.9795	1.0326e-05	1.58805	5.48183e-06	1.9795	3.50528e-05	1.9795	0	1.58805	0.000162702	1.9795	6.99943e-06	1.9795	3.22866e-07
1.74351	0.00106	1.98582	0	1.58846	5.43756e-06	1.98582	7.19942e-05	1.98582	5.56526e-06	1.58846	0.000172083	1.98582	4.40264e-07	1.98582	1.29973e-06
1.74596	0.00109	1.99219	6.53674e-07	1.58886	5.39344e-06	1.99219	3.55037e-05	1.99219	0	1.58886	0.000173467	1.99219	1.77236e-06	1.99219	3.27018e-07
1.74842	0.00117	1.99859	0	1.58927	5.68078e-06	1.99859	3.57323e-05	1.99859	3.52317e-07	1.58927	0.000168707	1.99859	1.78378e-06	1.99859	0
1.75088	0.00133	2.00504	2.64854e-06	1.58967	6.14948e-06	2.00504	3.59633e-05	2.00504	0	1.58967	0.000178644	2.00504	4.03944e-06	2.00504	1.32501e-06
1.75335	0.00115	2.01153	2.66571e-06	1.59008	6.17766e-06	2.01153	3.61964e-05	2.01153	3.56892e-07	1.59008	0.000179933	2.01153	1.80695e-06	2.01153	0
1.75583	0.00126	2.01806	2.68305e-06	1.59049	6.30683e-06	2.01806	2.67662e-05	2.01806	0	1.59049	0.000190794	2.01806	1.8187e-06	2.01806	0
1.75831	0.00119	2.02463	6.07625e-06	1.59089	6.13391e-06	2.02463	3.66696e-05	2.02463	3.61557e-07	1.59089	0.000200315	2.02463	1.83057e-06	2.02463	3.37757e-07
1.7608	0.00132	2.03125	6.11603e-06	1.5913	6.4407e-06	2.03125	2.71173e-05	2.03125	3.27532e-06	1.5913	0.000197388	2.03125	4.14574e-06	2.03125	3.05971e-06
1.7633	0.00136	2.03791	1.09444e-05	1.59171	6.21546e-06	2.03791	1.21313e-05	2.03791	3.29683e-06	1.59171	0.00020168	2.03791	4.17297e-06	2.03791	1.3688e-06
1.7658	0.0014	2.04461	6.19677e-06	1.59212	6.78487e-06	2.04461	2.74752e-05	2.04461	0	1.59212	0.000206611	2.04461	1.86687e-06	2.04461	3.44456e-07
1.76831	0.00153	2.05136	1.10893e-05	1.59252	6.84107e-06	2.05136	1.2292e-05	2.05136	1.48467e-06	1.59252	0.000212919	2.05136	7.51687e-06	2.05136	3.46734e-07
1.77083	0.00153	2.05815	1.11629e-05	1.59293	6.97735e-06	2.05815	3.09337e-06	2.05815	5.97805e-06	1.59293	0.000221692	2.05815	4.25629e-06	2.05815	0
1.77336	0.00148	2.06499	6.32091e-06	1.59334	6.82167e-06	2.06499	7.00641e-06	2.06499	6.01784e-06	1.59334	0.000213506	2.06499	7.61709e-06	2.06499	3.16221e-06
1.77589	0.00147	2.07187	2.54525e-05	1.59375	7.3087e-06	2.07187	7.83689e-07	2.07187	1.85527e-05	1.59375	0.000218227	2.07187	1.72529e-05	2.07187	0
1.77843	0.00153	2.0788	1.1388e-05	1.59416	7.67213e-06	2.0788	1.2623e-05	2.0788	1.37219e-05	1.59416	0.000224066	2.0788	7.71933e-06	2.0788	5.69717e-06
1.78098	0.00148	2.08578	3.51102e-05	1.59457	8.27566e-06	2.08578	0	2.08578	2.45585e-05	1.59457	0.00022562	2.08578	2.37994e-05	2.08578	3.58467e-07
1.78354	0.00155	2.0928	2.88547e-06	1.59498	8.81205e-06	2.0928	1.27936e-05	2.0928	9.65786e-06	1.59498	0.000227452	2.0928	7.82365e-06	2.0928	3.24796e-06
1.7861	0.00153	2.09987	3.55863e-05	1.59539	8.72669e-06	2.09987	8.05013e-07	2.09987	1.40014e-05	1.59539	0.000227334	2.09987	1.77223e-05	2.09987	1.45331e-06
1.78867	0.00167	2.10699	2.63226e-05	1.5958	8.43472e-06	2.10699	0	2.10699	1.40965e-05	1.5958	0.000232982	2.10699	1.78427e-05	2.10699	1.46318e-06
1.79125	0.00181	2.11416	8.9076e-05	1.59621	8.73565e-06	2.11416	3.26401e-06	2.11416	5.67704e-05	1.59621	0.000239503	2.11416	4.99008e-05	2.11416	3.68287e-07
1.79383	0.0018	2.12137	7.41199e-05	1.59662	8.92066e-06	2.12137	3.28633e-06	2.12137	4.8029e-05	1.59662	0.000245362	2.12137	6.07928e-05	2.12137	1.48322e-06
1.79642	0.00185	2.12864	7.46284e-05	1.59703	9.41588e-06	2.12864	8.27219e-07	2.12864	4.83586e-05	1.59703	0.000248123	2.12864	6.12099e-05	2.12864	0
1.79902	0.00171	2.13595	3.68197e-05	1.59744	9.32768e-06	2.13595	0	2.13595	2.57542e-05	1.59744	0.000249959	2.13595	2.49581e-05	2.13595	3.38328e-06
1.80163	0.00187	2.14332	0.000108952	1.59785	9.27067e-06	2.14332	4.10948e-05	2.14332	6.8477e-05	1.59785	0.000256583	2.14332	6.20571e-05	2.14332	3.78517e-07
1.80425	0.00173	2.15074	7.61859e-05	1.59826	9.61808e-06	2.15074	1.35117e-05	2.15074	4.93678e-05	1.59826	0.000251548	2.15074	7.43651e-05	2.15074	0
1.80687	0.00178	2.1582	9.28262e-05	1.59867	9.78091e-06	2.1582	7.65321e-06	2.1582	5.91604e-05	1.59867	0.000252787	2.1582	4.21213e-05	2.1582	0
1.8095	0.00183	2.16572	0.000111242	1.59908	9.37792e-06	2.16572	3.08266e-05	2.16572	9.30835e-05	1.59908	0.000243632	2.16572	8.84963e-05	2.16572	1.54589e-06
1.81214	0.00203	2.1733	0.000131469	1.59949	8.95282e-06	2.1733	2.15573e-05	2.1733	8.16541e-05	1.59949	0.000245318	2.1733	8.91162e-05	2.1733	3.89179e-07
1.81478	0.00202	2.18092	0.000112809	1.5999	9.20199e-06	2.18092	1.38937e-05	2.18092	5.07633e-05	1.5999	0.000250494	2.18092	8.97427e-05	2.18092	1.56766e-06
1.81743	0.00228	2.1886	0.000201964	1.60032	9.05342e-06	2.1886	7.08328e-05	2.1886	9.50604e-05	1.60032	0.000244959	2.1886	0.000120323	2.1886	3.55212e-06
1.8201	0.00212	2.19633	0.000178764	1.60073	8.87571e-06	2.19633	7.13343e-05	2.19633	9.57334e-05	1.60073	0.000245322	2.19633	0.000105557	2.19633	3.57726e-06
1.82276	0.00235	2.20412	0.000180034	1.60114	8.97128e-06	2.20412	8.86927e-05	2.20412	0.000109697	1.60114	0.000247857	2.20412	0.000156748	2.20412	1.00074e-05
1.82544	0.0023	2.21197	0.000206299	1.60155	9.1594e-06	2.21197	0.000108083	2.21197	0.000139825	1.60155	0.000245304	2.21197	0.000176984	2.21197	1.45135e-05
1.82813	0.00226	2.21987	0.000182615	1.60197	9.94904e-06	2.21987	0.000108857	2.21987	0.000125613	1.60197	0.000249796	2.21987	0.000198606	2.21987	1.01509e-05
1.83082	0.00224	2.22782	0.000236243	1.60238	1.01151e-05	2.22782	0.000130479	2.22782	0.000158035	1.60238	0.000249901	2.22782	0.000160137	2.22782	2.00387e-05
1.83352	0.00243	2.23584	0.000266763	1.60279	1.01203e-05	2.23584	0.000178876	2.23584	0.00017637	1.60279	0.000241058	2.23584	0.000246122	2.23584	2.63616e-05
1.83623	0.00248	2.24391	0.000331719	1.6032	9.96445e-06	2.24391	0.00018017	2.24391	0.000177646	1.6032	0.000230815	2.24391	0.000272075	2.24391	3.36052e-05
1.83894	0.00246	2.25204	0.000334127	1.60362	9.68271e-06	2.25204	0.000237033	2.25204	0.000236642	1.60362	0.000230329	2.25204	0.00027405	2.25204	3.38492e-05
1.84167	0.0026	2.26023	0.000336562	1.60403	1.00391e-05	2.26023	0.0001828	2.26023	0.000218089	1.60403	0.000222504	2.26023	0.000276046	2.26023	4.20936e-05
1.8444	0.00257	2.26848	0.000339023	1.60445	1.05668e-05	2.26848	0.000184137	2.26848	0.000219684	1.60445	0.000225047	2.26848	0.000253361	2.26848	2.71369e-05
1.84714	0.00252	2.27679	0.000376516	1.60486	1.07717e-05	2.27679	0.000212933	2.27679	0.000263361	1.60486	0.000225943	2.27679	0.000361707	2.27679	5.16822e-05
1.84989	0.00258	2.28516	0.00037929	1.60528	1.09114e-05	2.28516	0.000275516	2.28516	0.00031136	1.60528	0.00022759	2.28516	0.000394104	2.28516	7.2716e-05
1.85265	0.00267	2.29359	0.00041935	1.60569	1.1531e-05	2.29359	0.000277553	2.29359	0.000313662	1.60569	0.000232665	2.29359	0.000367066	2.29359	7.32537e-05
1.85541	0.0027	2.30208	0.000461741	1.6061	1.2418e-05	2.30208	0.000349274	2.30208	0.000393117	1.6061	0.000229775	2.30208	0.000463864	2.30208	9.82508e-05
1.85818	0.00283	2.31064	0.000425609	1.60652	1.24244e-05	2.31064	0.000315811	2.31064	0.000396046	1.60652	0.000237311	2.31064	0.000434535	2.31064	9.89827e-05
1.86097	0.00275	2.31926	0.000468658	1.60694	1.30123e-05	2.31926	0.000392805	2.31926	0.000426999	1.60694	0.000241835	2.31926	0.000505043	2.31926	0.000128088
1.86376	0.00286	2.32795	0.000650691	1.60735	1.33149e-05	2.32795	0.000523383	2.32795	0.000520546	1.60735	0.000242171	2.32795	0.000699419	2.32795	0.000196923
1.86655	0.00305	2.3367	0.00060793	1.60777	1.35836e-05	2.3367	0.000439604	2.3367	0.000524467	1.60777	0.000246065	2.3367	0.000663845	2.3367	0.000145768
1.86936	0.00278	2.34552	0.000762034	1.60818	1.35906e-05	2.34552	0.000578518	2.34552	0.000628879	1.60818	0.000251215	2.34552	0.000796004	2.34552	0.000239798
1.87218	0.00292	2.3544	0.000767818	1.6086	1.35225e-05	2.3544	0.000632497	2.3544	0.000669344	1.6086	0.000251053	2.3544	0.000802046	2.3544	0.000263085
1.875	0.00282	2.36336	0.000827944	1.60902	1.4252e-05	2.36336	0.000637316	2.36336	0.000749327	1.60902	0.000254932	2.36336	0.000853678	2.36336	0.000265089
1.87783	0.00304	2.37238	0.000949221	1.60943	1.41824e-05	2.37238	0.000864131	2.37238	0.000875689	1.60943	0.000262439	2.37238	0.00101	2.37238	0.000390009
1.88067	0.00315	2.38147	0.000956509	1.60985	1.4851e-05	2.38147	0.000754802	2.38147	0.000882412	1.60985	0.00026525	2.38147	0.00106	2.38147	0.000366367
1.88352	0.00314	2.39063	0.00103	1.61027	1.56563e-05	2.39063	0.000939036	2.39063	0.000975916	1.61027	0.000268651	2.39063	0.00135	2.39063	0.000423816
1.88638	0.00323	2.39986	0.00123	1.61068	1.64419e-05	2.39986	0.00108	2.39986	0.00117	1.61068	0.000276321	2.39986	0.0013	2.39986	0.000581323
1.88925	0.00308	2.40916	0.00111	1.6111	1.66583e-05	2.40916	0.00102	2.40916	0.00108	1.6111	0.000278447	2.40916	0.00143	2.40916	0.000520798
1.89212	0.00323	2.41853	0.00125	1.61152	1.70867e-05	2.41853	0.00109	2.41853	0.00119	1.61152	0.000290216	2.41853	0.00157	2.41853	0.000624626
1.89501	0.00323	2.42798	0.00119	1.61194	1.67592e-05	2.42798	0.0011	2.42798	0.0012	1.61194	0.000299071	2.42798	0.00152	2.42798	0.000595028
1.8979	0.00332	2.4375	0.00141	1.61235	1.67679e-05	2.4375	0.00125	2.4375	0.00142	1.61235	0.000303205	2.4375	0.00186	2.4375	0.000783287
1.9008	0.00342	2.4471	0.0015	1.61277	1.74535e-05	2.4471	0.0015	2.4471	0.0016	1.61277	0.000308976	2.4471	0.00202	2.4471	0.000870387
1.90371	0.00346	2.45677	0.00151	1.61319	1.77631e-05	2.45677	0.00151	2.45677	0.00155	1.61319	0.000312174	2.45677	0.00196	2.45677	0.000836003
1.90663	0.00361	2.46652	0.00168	1.61361	1.79019e-05	2.46652	0.00178	2.46652	0.00174	1.61361	0.000317946	2.46652	0.00221	2.46652	0.00111
1.90956	0.00375	2.47634	0.00178	1.61403	1.8611e-05	2.47634	0.00179	2.47634	0.00188	1.61403	0.000323756	2.47634	0.00238	2.47634	0.00112
1.9125	0.00375	2.48625	0.00188	1.61445	1.93342e-05	2.48625	0.0019	2.48625	0.0021	1.61445	0.000322554	2.48625	0.00257	2.48625	0.00127
1.91545	0.00368	2.49623	0.00199	1.61487	1.93893e-05	2.49623	0.00201	2.49623	0.00225	1.61487	0.000326839	2.49623	0.00276	2.49623	0.00134
1.9184	0.00388	2.5063	0.0021	1.61529	1.98988e-05	2.5063	0.00222	2.5063	0.00234	1.61529	0.00033252	2.5063	0.00296	2.5063	0.00157
1.92137	0.00386	2.51645	0.0024	1.61571	2.01384e-05	2.51645	0.00234	2.51645	0.00251	1.61571	0.000338624	2.51645	0.00337	2.51645	0.00176
1.92434	0.00381	2.52668	0.00252	1.61613	2.07514e-05	2.52668	0.0028	2.52668	0.00292	1.61613	0.000340315	2.52668	0.00359	2.52668	0.00196
1.92733	0.00399	2.53699	0.00265	1.61655	2.13264e-05	2.53699	0.0026	2.53699	0.00286	1.61655	0.000353909	2.53699	0.00373	2.53699	0.00204
1.93032	0.00389	2.54739	0.00267	1.61697	2.14799e-05	2.54739	0.00262	2.54739	0.00305	1.61697	0.000351387	2.54739	0.00397	2.54739	0.00226
1.93332	0.00398	2.55787	0.00303	1.61739	2.12067e-05	2.55787	0.00311	2.55787	0.00333	1.61739	0.000356728	2.55787	0.00456	2.55787	0.00264
1.93633	0.0042	2.56844	0.00294	1.61781	2.15498e-05	2.56844	0.00313	2.56844	0.00336	1.61781	0.00036005	2.56844	0.00437	2.56844	0.00259
1.93935	0.00421	2.5791	0.00319	1.61823	2.20884e-05	2.5791	0.00341	2.5791	0.00366	1.61823	0.000357284	2.5791	0.00463	2.5791	0.003
1.94238	0.00429	2.58984	0.00346	1.61865	2.20517e-05	2.58984	0.0037	2.58984	0.00408	1.61865	0.000354758	2.58984	0.00528	2.58984	0.00336
1.94542	0.00417	2.60068	0.00388	1.61907	2.27925e-05	2.60068	0.00374	2.60068	0.00441	1.61907	0.000356731	2.60068	0.00533	2.60068	0.00366
1.94847	0.00438	2.61161	0.00391	1.6195	2.24623e-05	2.61161	0.00419	2.61161	0.00466	1.6195	0.000357052	2.61161	0.00603	2.61161	0.00397
1.95153	0.0046	2.62263	0.00394	1.61992	2.28162e-05	2.62263	0.00408	2.62263	0.00481	1.61992	0.00035697	2.62263	0.00636	2.62263	0.00439
1.9546	0.00466	2.63374	0.00453	1.62034	2.36204e-05	2.63374	0.00519	2.63374	0.00564	1.62034	0.000353388	2.63374	0.00729	2.63374	0.00505
1.95768	0.0048	2.64495	0.00502	1.62076	2.36827e-05	2.64495	0.00556	2.64495	0.00605	1.62076	0.000352535	2.64495	0.00813	2.64495	0.006
1.96076	0.00465	2.65625	0.00619	1.62119	2.32468e-05	2.65625	0.00686	2.65625	0.00739	1.62119	0.000350042	2.65625	0.00988	2.65625	0.00703
1.96386	0.00486	2.66765	0.00659	1.62161	2.40088e-05	2.66765	0.0079	2.66765	0.00859	1.62161	0.000355501	2.66765	0.01144	2.66765	0.00816
1.96697	0.00497	2.67915	0.00795	1.62203	2.40717e-05	2.67915	0.00992	2.67915	0.01037	1.62203	0.000349252	2.67915	0.01396	2.67915	0.01015
1.97009	0.00499	2.69075	0.00882	1.62245	2.44899e-05	2.69075	0.01119	2.69075	0.01216	1.62245	0.000353368	2.69075	0.01676	2.69075	0.01186
1.97321	0.00522	2.70245	0.01086	1.62288	2.44518e-05	2.70245	0.0147	2.70245	0.01528	1.62288	0.000350547	2.70245	0.02113	2.70245	0.01521
1.97635	0.00508	2.71425	0.01468	1.6233	2.42107e-05	2.71425	0.01969	2.71425	0.0199	1.6233	0.000351999	2.71425	0.02754	2.71425	0.01989
1.9795	0.0052	2.72615	0.01852	1.62373	2.48352e-05	2.72615	0.02659	2.72615	0.02596	1.62373	0.000358134	2.72615	0.03521	2.72615	0.02573
1.98266	0.00521	2.73816	0.02668	1.62415	2.55201e-05	2.73816	0.03956	2.73816	0.0359	1.62415	0.000361981	2.73816	0.05024	2.73816	0.03588
1.98582	0.00529	2.75028	0.03947	1.62458	2.58467e-05	2.75028	0.05803	2.75028	0.05009	1.62458	0.000368078	2.75028	0.07102	2.75028	0.05027
1.989	0.00538	2.7625	0.05864	1.625	2.53908e-05	2.7625	0.08569	2.7625	0.07066	1.625	0.00037018	2.7625	0.09849	2.7625	0.07099
1.99219	0.00537	2.77483	0.08507	1.62542	2.67728e-05	2.77483	0.12068	2.77483	0.09704	1.62542	0.000381037	2.77483	0.13548	2.77483	0.09999
1.99539	0.00566	2.78728	0.12536	1.62585	2.71616e-05	2.78728	0.17574	2.78728	0.13086	1.62585	0.000378637	2.78728	0.18433	2.78728	0.13723
1.99859	0.00563	2.79983	0.17485	1.62628	2.76618e-05	2.79983	0.2394	2.79983	0.17563	1.62628	0.000377705	2.79983	0.24214	2.79983	0.18696
2.00181	0.00557	2.8125	0.23532	1.6267	2.83313e-05	2.8125	0.31495	2.8125	0.23068	1.6267	0.000382577	2.8125	0.30222	2.8125	0.24094
2.00504	0.00559	2.82528	0.30291	1.62713	2.82913e-05	2.82528	0.39708	2.82528	0.28838	1.62713	0.000386699	2.82528	0.36845	2.82528	0.30056
2.00828	0.0058	2.83818	0.37268	1.62755	2.86917e-05	2.83818	0.47112	2.83818	0.35014	1.62755	0.000394711	2.83818	0.43065	2.83818	0.3615
2.01153	0.0059	2.8512	0.44422	1.62798	2.92067e-05	2.8512	0.54323	2.8512	0.40765	1.62798	0.000399852	2.8512	0.48897	2.8512	0.41593
2.01479	0.00596	2.86434	0.50943	1.62841	2.89992e-05	2.86434	0.61544	2.86434	0.46779	1.62841	0.000398719	2.86434	0.53745	2.86434	0.47814
2.01806	0.00606	2.8776	0.56388	1.62883	2.92374e-05	2.8776	0.67458	2.8776	0.51658	1.62883	0.000409036	2.8776	0.58282	2.8776	0.52837
2.02134	0.00626	2.89099	0.60692	1.62926	2.9141e-05	2.89099	0.70763	2.89099	0.55798	1.62926	0.000403688	2.89099	0.61069	2.89099	0.56528
2.02463	0.00629	2.9045	0.64627	1.62969	2.98863e-05	2.9045	0.74392	2.9045	0.6054	1.62969	0.000406482	2.9045	0.63793	2.9045	0.60509
2.02794	0.0062	2.91813	0.68528	1.63011	3.08132e-05	2.91813	0.7859	2.91813	0.63159	1.63011	0.000405248	2.91813	0.66603	2.91813	0.63725
2.03125	0.00636	2.9319	0.70968	1.63054	3.04288e-05	2.9319	0.81128	2.9319	0.66283	1.63054	0.000405572	2.9319	0.68524	2.9319	0.66643
2.03457	0.00663	2.94579	0.72862	1.63097	3.06734e-05	2.94579	0.83732	2.94579	0.68497	1.63097	0.00040727	2.94579	0.71154	2.94579	0.67693
2.03791	0.0066	2.95982	0.75007	1.6314	3.09192e-05	2.95982	0.84997	2.95982	0.69737	1.6314	0.000411393	2.95982	0.73011	2.95982	0.69184
2.04126	0.00672	2.97398	0.77204	1.63183	3.08779e-05	2.97398	0.86756	2.97398	0.71597	1.63183	0.000407222	2.97398	0.75083	2.97398	0.71571
2.04461	0.00684	2.98828	0.78163	1.63225	3.13561e-05	2.98828	0.88311	2.98828	0.73347	1.63225	0.000402485	2.98828	0.75633	2.98828	0.73285
2.04798	0.00674	3.00272	0.78703	1.63268	3.10833e-05	3.00272	0.90382	3.00272	0.74057	1.63268	0.000410875	3.00272	0.76893	3.00272	0.74589
2.05136	0.00687	3.01729	0.79251	1.63311	3.16216e-05	3.01729	0.90279	3.01729	0.75555	1.63311	0.000413941	3.01729	0.76932	3.01729	0.75315
2.05475	0.00688	3.03201	0.81352	1.63354	3.17548e-05	3.03201	0.91657	3.03201	0.76767	1.63354	0.00041336	3.03201	0.793	3.03201	0.759
2.05815	0.007	3.04688	0.81481	1.63397	3.18885e-05	3.04688	0.92558	3.04688	0.78	1.63397	0.000411308	3.04688	0.79897	3.04688	0.77568
2.06157	0.00717	3.06188	0.82286	1.6344	3.26708e-05	3.06188	0.92463	3.06188	0.78932	1.6344	0.00041509	3.06188	0.7977	3.06188	0.78023
2.06499	0.00709	3.07704	0.81968	1.63483	3.25104e-05	3.07704	0.9389	3.07704	0.79389	1.63483	0.000415946	3.07704	0.80931	3.07704	0.78484
2.06843	0.0071	3.09235	0.83472	1.63526	3.24684e-05	3.09235	0.93544	3.09235	0.82	1.63526	0.00041761	3.09235	0.82487	3.09235	0.799
2.07187	0.00755	3.10781	0.83846	1.63569	3.26631e-05	3.10781	0.92939	3.10781	0.81484	1.63569	0.000415455	3.10781	0.82936	3.10781	0.80541
2.07533	0.00734	3.12343	0.82835	1.63612	3.33959e-05	3.12343	0.93102	3.12343	0.80964	1.63612	0.000423939	3.12343	0.83009	3.12343	0.81353
2.0788	0.00757	3.1392	0.85784	1.63655	3.38347e-05	3.1392	0.94044	3.1392	0.82629	1.63655	0.000432028	3.1392	0.84813	3.1392	0.82503
2.08229	0.00763	3.15514	0.84761	1.63698	3.41552e-05	3.15514	0.94215	3.15514	0.83984	1.63698	0.000438697	3.15514	0.85091	3.15514	0.83343
2.08578	0.00777	3.17124	0.85152	1.63741	3.53362e-05	3.17124	0.94914	3.17124	0.8467	1.63741	0.000446636	3.17124	0.84787	3.17124	0.83862
2.08929	0.00784	3.1875	0.85788	1.63785	3.56643e-05	3.1875	0.9589	3.1875	0.83972	1.63785	0.000450549	3.1875	0.86054	3.1875	0.84893
2.0928	0.00782	3.20393	0.83318	1.63828	3.59941e-05	3.20393	0.93675	3.20393	0.83966	1.63828	0.000447614	3.20393	0.87543	3.20393	0.84751
2.09633	0.00816	3.22053	0.85629	1.63871	3.72076e-05	3.22053	0.96261	3.22053	0.8431	1.63871	0.000463091	3.22053	0.88655	3.22053	0.86317
2.09987	0.00805	3.2373	0.87258	1.63914	3.78642e-05	3.2373	0.95907	3.2373	0.88054	1.63914	0.000472151	3.2373	0.89581	3.2373	0.86181
2.10343	0.00824	3.25425	0.86693	1.63957	3.95662e-05	3.25425	0.95822	3.25425	0.87526	1.63957	0.000483204	3.25425	0.89079	3.25425	0.88486
2.10699	0.00835	3.27138	0.87111	1.64001	3.9915e-05	3.27138	0.9766	3.27138	0.88816	1.64001	0.000493426	3.27138	0.91268	3.27138	0.88888
2.11057	0.00835	3.28869	0.8904	1.64044	4.09282e-05	3.28869	0.97861	3.28869	0.89573	1.64044	0.000504322	3.28869	0.90555	3.28869	0.89831
2.11416	0.00855	3.30618	0.905	1.64087	4.12834e-05	3.30618	0.98063	3.30618	0.91465	1.64087	0.000507048	3.30618	0.92794	3.30618	0.90247
2.11776	0.00849	3.32386	0.89929	1.64131	4.09714e-05	3.32386	0.98832	3.32386	0.90934	1.64131	0.000513194	3.32386	0.9165	3.32386	0.91763
2.12137	0.00865	3.34173	0.89867	1.64174	4.15952e-05	3.34173	0.98759	3.34173	0.90776	1.64174	0.000514228	3.34173	0.93932	3.34173	0.91647
2.125	0.00893	3.3598	0.90322	1.64217	4.24951e-05	3.3598	0.98686	3.3598	0.9291	1.64217	0.000519589	3.3598	0.95828	3.3598	0.9264
2.12864	0.00879	3.37806	0.90001	1.64261	4.32679e-05	3.37806	0.98611	3.37806	0.91989	1.64261	0.00052133	3.37806	0.94663	3.37806	0.92341
2.13229	0.00877	3.39652	0.89938	1.64304	4.31538e-05	3.39652	0.98248	3.39652	0.92802	1.64304	0.000520985	3.39652	0.95923	3.39652	0.92226
2.13595	0.00918	3.41518	0.89875	1.64348	4.24266e-05	3.41518	0.9673	3.41518	0.9265	1.64348	0.00051924	3.41518	0.94745	3.41518	0.92109
2.13963	0.00912	3.43405	0.89284	1.64391	4.29258e-05	3.43405	0.98675	3.43405	0.92888	1.64391	0.000526006	3.43405	0.94229	3.43405	0.94084
2.14332	0.00917	3.45313	0.92422	1.64435	4.25395e-05	3.45313	0.97722	3.45313	0.9452	1.64435	0.000526433	3.45313	0.96635	3.45313	0.94168
2.14702	0.0095	3.47242	0.91021	1.64478	4.26982e-05	3.47242	1	3.47242	0.96388	1.64478	0.000532219	3.47242	0.96347	3.47242	0.9348
2.15074	0.00946	3.49192	0.90962	1.64522	4.38879e-05	3.49192	0.9609	3.49192	0.95032	1.64522	0.000535464	3.49192	0.96284	3.49192	0.96099
2.15446	0.00973	3.51165	0.90089	1.64565	4.44661e-05	3.51165	0.96883	3.51165	0.94886	1.64565	0.000540186	3.51165	0.98304	3.51165	0.95604
2.1582	0.00982	3.53161	0.91664	1.64609	4.40729e-05	3.53161	0.97093	3.53161	0.97204	1.64609	0.000532465	3.53161	0.98251	3.53161	0.96893
2.16196	0.00994	3.55179	0.88869	1.64652	4.35433e-05	3.55179	0.92866	3.55179	0.95411	1.64652	0.000519053	3.55179	0.97259	3.55179	0.94602
2.16572	0.01008	3.5722	0.87979	1.64696	4.28798e-05	3.5722	0.94233	3.5722	0.9341	1.64696	0.000519737	3.5722	0.96026	3.5722	0.93499
2.1695	0.01023	3.59285	0.90103	1.6474	4.2221e-05	3.59285	0.93535	3.59285	0.96788	1.6474	0.000520726	3.59285	1	3.59285	0.97005
2.1733	0.01043	3.61374	0.90316	1.64783	4.26519e-05	3.61374	0.92238	3.61374	0.94131	1.64783	0.000529437	3.61374	0.97794	3.61374	0.96907
2.1771	0.01063	3.63487	0.88855	1.64827	4.39124e-05	3.63487	0.91826	3.63487	0.95869	1.64827	0.000528601	3.63487	0.97257	3.63487	0.98665
2.18092	0.01059	3.65625	0.88223	1.64871	4.43525e-05	3.65625	0.90813	3.65625	0.95508	1.64871	0.000532081	3.65625	0.99864	3.65625	0.97328
2.18475	0.01069	3.67788	0.95875	1.64914	4.40284e-05	3.67788	0.91289	3.67788	0.93659	1.64914	0.000526363	3.67788	0.97135	3.67788	0.96814
2.1886	0.01079	3.69978	1	1.64958	4.37053e-05	3.69978	0.92683	3.69978	0.96928	1.64958	0.000528391	3.69978	0.95376	3.69978	0.97131
2.19246	0.01093	3.72193	0.98185	1.65002	4.37977e-05	3.72193	0.91045	3.72193	0.97437	1.65002	0.000530435	3.72193	0.99973	3.72193	1
2.19633	0.0111	3.74435	0.96365	1.65046	4.5288e-05	3.74435	0.88496	3.74435	0.95112	1.65046	0.000538343	3.74435	0.9523	3.74435	0.96085
2.20022	0.01151	3.76705	0.92177	1.6509	4.56651e-05	3.76705	0.86551	3.76705	0.93004	1.6509	0.000530475	3.76705	0.94421	3.76705	0.97466
2.20412	0.01167	3.79002	0.96299	1.65134	4.63999e-05	3.79002	0.85801	3.79002	0.9327	1.65134	0.000535491	3.79002	0.94096	3.79002	0.927
2.20804	0.01193	3.81327	0.96266	1.65177	4.81532e-05	3.81327	0.88688	3.81327	1	1.65177	0.000537094	3.81327	0.94262	3.81327	0.9813
2.21197	0.01209	3.83681	0.95622	1.65221	4.7238e-05	3.83681	0.8824	3.83681	0.95587	1.65221	0.00053905	3.83681	0.93684	3.83681	0.99565
2.21591	0.01225	3.86064	0.95278	1.65265	4.81317e-05	3.86064	0.87478	3.86064	0.91879	1.65265	0.000536174	3.86064	0.96112	3.86064	0.97058
2.21987	0.01227	3.88477	0.93096	1.65309	4.91811e-05	3.88477	0.83951	3.88477	0.917	1.65309	0.000548303	3.88477	0.92263	3.88477	0.97173
2.22384	0.01269	3.9092	0.91823	1.65353	5.00939e-05	3.9092	0.83477	3.9092	0.9353	1.65353	0.000558214	3.9092	0.93679	3.9092	0.95966
2.22782	0.01223	3.93394	0.8933	1.65397	5.21454e-05	3.93394	0.79964	3.93394	0.91784	1.65397	0.000561161	3.93394	0.93848	3.93394	0.94531
2.23182	0.01304	3.959	0.85945	1.65441	5.24767e-05	3.959	0.79773	3.959	0.8981	1.65441	0.000555477	3.959	0.87714	3.959	0.9463
2.23584	0.01297	3.98438	0.89176	1.65485	5.28092e-05	3.98438	0.78068	3.98438	0.88054	1.65485	0.000562668	3.98438	0.89597	3.98438	0.9164
2.23986	0.01339	4.01008	0.8879	1.65529	5.30665e-05	4.01008	0.77562	4.01008	0.88297	1.65529	0.000562508	4.01008	0.85723	4.01008	0.91941
2.24391	0.0132	4.03612	0.86867	1.65573	5.43259e-05	4.03612	0.78267	4.03612	0.85412	1.65573	0.000575484	4.03612	0.88862	4.03612	0.91802
2.24797	0.01353	4.0625	0.91757	1.65618	5.53661e-05	4.0625	0.76232	4.0625	0.90161	1.65618	0.000580803	4.0625	0.88488	4.0625	0.89883
2.25204	0.01379	4.08923	0.84528	1.65662	5.69704e-05	4.08923	0.72701	4.08923	0.87221	1.65662	0.000590348	4.08923	0.85059	4.08923	0.88622
2.25613	0.01373	4.11631	0.91948	1.65706	5.83574e-05	4.11631	0.77644	4.11631	0.90228	1.65706	0.000598491	4.11631	0.89542	4.11631	0.93876
2.26023	0.0137	4.14375	0.84309	1.6575	5.86298e-05	4.14375	0.74042	4.14375	0.85646	1.6575	0.000600446	4.14375	0.84011	4.14375	0.88075
2.26434	0.01416	4.17156	0.84197	1.65794	5.97125e-05	4.17156	0.71078	4.17156	0.86569	1.65794	0.000617631	4.17156	0.83606	4.17156	0.90396
2.26848	0.01465	4.19975	0.8068	1.65838	6.007e-05	4.19975	0.69925	4.19975	0.85191	1.65838	0.000617644	4.19975	0.82176	4.19975	0.89101
2.27262	0.01437	4.22832	0.77193	1.65883	5.92893e-05	4.22832	0.64926	4.22832	0.85191	1.65883	0.000623946	4.22832	0.80739	4.22832	0.86664
2.27679	0.01487	4.25728	0.75827	1.65927	6.05428e-05	4.25728	0.64351	4.25728	0.80814	1.65927	0.00062749	4.25728	0.78033	4.25728	0.84228
2.28096	0.01492	4.28664	0.76877	1.65971	6.05751e-05	4.28664	0.62028	4.28664	0.81702	1.65971	0.0006291	4.28664	0.78605	4.28664	0.84939
2.28516	0.01561	4.31641	0.71588	1.66016	6.16776e-05	4.31641	0.5361	4.31641	0.74211	1.66016	0.000630658	4.31641	0.74384	4.31641	0.82258
2.28936	0.01543	4.34659	0.64137	1.6606	6.17106e-05	4.34659	0.49023	4.34659	0.74137	1.6606	0.000635541	4.34659	0.71691	4.34659	0.79583
2.29359	0.01564	4.3772	0.65331	1.66104	6.14955e-05	4.3772	0.49716	4.3772	0.76316	1.66104	0.000637929	4.3772	0.70232	4.3772	0.77357
2.29783	0.01624	4.40824	0.57539	1.66149	6.3025e-05	4.40824	0.42472	4.40824	0.71307	1.66149	0.000637091	4.40824	0.66827	4.40824	0.72738
2.30208	0.01612	4.43973	0.56182	1.66193	6.44048e-05	4.43973	0.39665	4.43973	0.71659	1.66193	0.00063766	4.43973	0.63223	4.43973	0.71608
2.30635	0.01649	4.47167	0.52168	1.66238	6.4863e-05	4.47167	0.38559	4.47167	0.66707	1.66238	0.000644709	4.47167	0.60132	4.47167	0.69825
2.31064	0.0168	4.50408	0.52132	1.66282	6.321e-05	4.50408	0.35592	4.50408	0.67019	1.66282	0.000642722	4.50408	0.61007	4.50408	0.65295
2.31494	0.01725	4.53695	0.5506	1.66327	6.45082e-05	4.53695	0.37525	4.53695	0.68893	1.66327	0.000649483	4.53695	0.61425	4.53695	0.71218
2.31926	0.01748	4.57031	0.49677	1.66371	6.4458e-05	4.57031	0.3207	4.57031	0.62835	1.66371	0.000653206	4.57031	0.5508	4.57031	0.65945
2.3236	0.01753	4.60417	0.48576	1.66416	6.46622e-05	4.60417	0.31656	4.60417	0.64207	1.66416	0.000647661	4.60417	0.57056	4.60417	0.67576
2.32795	0.01779	4.63853	0.48776	1.6646	6.5122e-05	4.63853	0.30576	4.63853	0.63841	1.6646	0.00064558	4.63853	0.55575	4.63853	0.64891
2.33232	0.01799	4.6734	0.49246	1.66505	6.49866e-05	4.6734	0.32843	4.6734	0.70512	1.66505	0.000633646	4.6734	0.56414	4.6734	0.66306
2.3367	0.01853	4.70881	0.45765	1.66549	6.57045e-05	4.70881	0.29949	4.70881	0.63988	1.66549	0.000642658	4.70881	0.54683	4.70881	0.64462
2.3411	0.01908	4.74475	0.44646	1.66594	6.56541e-05	4.74475	0.26935	4.74475	0.62049	1.66594	0.000636563	4.74475	0.51577	4.74475	0.64791
2.34552	0.01932	4.78125	0.42761	1.66639	6.64624e-05	4.78125	0.27351	4.78125	0.61217	1.66639	0.000643796	4.78125	0.51224	4.78125	0.62494
2.34995	0.01941	4.81831	0.41389	1.66683	6.71893e-05	4.81831	0.2649	4.81831	0.62622	1.66683	0.000649858	4.81831	0.54132	4.81831	0.65242
2.3544	0.02018	4.85596	0.42551	1.66728	6.55884e-05	4.85596	0.23774	4.85596	0.61551	1.66728	0.000643868	4.85596	0.4913	4.85596	0.62905
2.35887	0.02014	4.89419	0.41415	1.66773	6.59668e-05	4.89419	0.24356	4.89419	0.60472	1.66773	0.00064428	4.89419	0.51773	4.89419	0.62782
2.36336	0.0206	4.93304	0.38269	1.66818	6.60022e-05	4.93304	0.21113	4.93304	0.59386	1.66818	0.000643955	4.93304	0.46565	4.93304	0.61985
2.36786	0.0211	4.9725	0.34013	1.66862	6.55227e-05	4.9725	0.18237	4.9725	0.52577	1.66862	0.000651448	4.9725	0.4461	4.9725	0.55727
2.37238	0.02059	--	--	1.66907	6.53866e-05					1.66907	0.00065463
2.37691	0.02147	--	--	1.66952	6.56789e-05					1.66952	0.000648489
2.38147	0.02131	--	--	1.66997	6.74423e-05					1.66997	0.000649812
2.38604	0.02228	--	--	1.67042	6.76527e-05					1.67042	0.00065234
2.39063	0.02253	--	--	1.67087	6.81256e-05					1.67087	0.000652162
2.39523	0.02273	--	--	1.67132	6.82498e-05					1.67132	0.000656676
2.39986	0.02316	--	--	1.67177	6.94301e-05					1.67177	0.000672454
2.4045	0.02355	--	--	1.67222	7.00875e-05					1.67222	0.000681654
2.40916	0.02437	--	--	1.67267	7.0392e-05					1.67267	0.000678946
2.41383	0.02428	--	--	1.67312	7.16819e-05					1.67312	0.000679286
2.41853	0.02499	--	--	1.67357	7.22608e-05					1.67357	0.000676849
2.42325	0.02536	--	--	1.67402	7.25708e-05					1.67402	0.000675512
2.42798	0.02577	--	--	1.67447	7.41562e-05					1.67447	0.000687406
2.43273	0.026	--	--	1.67492	7.41047e-05					1.67492	0.000691158
2.4375	0.02719	--	--	1.67537	7.47864e-05					1.67537	0.000693669
2.44229	0.02692	--	--	1.67582	7.61192e-05					1.67582	0.000701532
2.4471	0.02812	--	--	1.67627	7.74645e-05					1.67627	0.000705465
2.45192	0.02807	--	--	1.67673	7.74127e-05					1.67673	0.000710888
2.45677	0.02869	--	--	1.67718	7.81111e-05					1.67718	0.000708425
2.46163	0.02913	--	--	1.67763	7.759e-05					1.67763	0.000707274
2.46652	0.03002	--	--	1.67808	7.91393e-05					1.67808	0.000716401
2.47142	0.03047	--	--	1.67854	7.99416e-05					1.67854	0.000718973
2.47634	0.03153	--	--	1.67899	7.93196e-05					1.67899	0.000708586
2.48129	0.03146	--	--	1.67944	7.93625e-05					1.67944	0.000709376
2.48625	0.03228	--	--	1.6799	7.63037e-05					1.6799	0.000707268
2.49123	0.03289	--	--	1.68035	7.69981e-05					1.68035	0.000710017
2.49623	0.03336	--	--	1.68081	7.73207e-05					1.68081	0.000716911
2.50126	0.03426	--	--	1.68126	7.85864e-05					1.68126	0.000721035
2.5063	0.03487	--	--	1.68172	7.86289e-05					1.68172	0.000718312
2.51136	0.03539	--	--	1.68217	7.94302e-05					1.68217	0.00072579
2.51645	0.03626	--	--	1.68263	8.12908e-05					1.68263	0.000731218
2.52155	0.03627	--	--	1.68308	8.15274e-05					1.68308	0.000731941
2.52668	0.03692	--	--	1.68354	8.31216e-05					1.68354	0.000734516
2.53182	0.03838	--	--	1.68399	8.33615e-05					1.68399	0.000736976
2.53699	0.03832	--	--	1.68445	8.50733e-05					1.68445	0.000737156
2.54218	0.03928	--	--	1.68491	8.68035e-05					1.68491	0.000738127
2.54739	0.04043	--	--	1.68536	8.93584e-05					1.68536	0.000741721
2.55262	0.0418	--	--	1.68582	8.97104e-05					1.68582	0.000747329
2.55787	0.04238	--	--	1.68628	8.93543e-05					1.68628	0.000742386
2.56314	0.04335	--	--	1.68674	9.10283e-05					1.68674	0.000746929
2.56844	0.04496	--	--	1.68719	9.10777e-05					1.68719	0.000750456
2.57376	0.04509	--	--	1.68765	9.19463e-05					1.68765	0.000759367
2.5791	0.04708	--	--	1.68811	9.38536e-05					1.68811	0.00075549
2.58446	0.04741	--	--	1.68857	9.45282e-05					1.68857	0.000756828
2.58984	0.0494	--	--	1.68903	9.56241e-05					1.68903	0.000768057
2.59525	0.05127	--	--	1.68949	9.56761e-05					1.68949	0.000767356
2.60068	0.05077	--	--	1.68995	9.54139e-05					1.68995	0.000772468
2.60613	0.05275	--	--	1.69041	9.71489e-05					1.69041	0.000780396
2.61161	0.05348	--	--	1.69087	9.92206e-05					1.69087	0.000795025
2.61711	0.05484	--	--	1.69133	0.000100346					1.69133	0.000805985
2.62263	0.05699	--	--	1.69179	9.9864e-05					1.69179	0.000809823
2.62817	0.05917	--	--	1.69225	0.000100133					1.69225	0.000818062
2.63374	0.06114	--	--	1.69271	9.98655e-05					1.69271	0.000820528
2.63933	0.06227	--	--	1.69317	0.000101645					1.69317	0.000819762
2.64495	0.06324	--	--	1.69363	0.000104426					1.69363	0.000827443
2.65059	0.06674	--	--	1.69409	0.000104483					1.69409	0.000826411
2.65625	0.06879	--	--	1.69455	0.000105973					1.69455	0.000830258
2.66194	0.0707	--	--	1.69502	0.000105257					1.69502	0.00083017
2.66765	0.07373	--	--	1.69548	0.000105094					1.69548	0.000839614
2.67339	0.07612	--	--	1.69594	0.00010659					1.69594	0.000839682
2.67915	0.07992	--	--	1.6964	0.000108657					1.6964	0.000837994
2.68494	0.0836	--	--	1.69687	0.000109053					1.69687	0.000844383
2.69075	0.08839	--	--	1.69733	0.000108551					1.69733	0.000840679
2.69658	0.09178	--	--	1.69779	0.000107715					1.69779	0.000842124
2.70245	0.09856	--	--	1.69826	0.00010677					1.69826	0.000838086
2.70833	0.10414	--	--	1.69872	0.000107386					1.69872	0.000839392
2.71425	0.1102	--	--	1.69919	0.000108789					1.69919	0.000844429
2.72019	0.11853	--	--	1.69965	0.000109524					1.69965	0.000846097
2.72615	0.12637	--	--	1.70012	0.000110262					1.70012	0.000853386
2.73214	0.13774	--	--	1.70058	0.000110663					1.70058	0.000861039
2.73816	0.14908	--	--	1.70105	0.000110043					1.70105	0.000859631
2.74421	0.16254	--	--	1.70151	0.000110784					1.70151	0.000864584
2.75028	0.17628	--	--	1.70198	0.000111072					1.70198	0.000871811
2.75637	0.19142	--	--	1.70244	0.000113076					1.70244	0.000880326
2.7625	0.2096	--	--	1.70291	0.000112794					1.70291	0.000877953
2.76865	0.22948	--	--	1.70338	0.00011297					1.70338	0.000881671
2.77483	0.2517	--	--	1.70384	0.000111202					1.70384	0.000879354
2.78104	0.27373	--	--	1.70431	0.000112177					1.70431	0.000881717
2.78728	0.29878	--	--	1.70478	0.000114656					1.70478	0.000889433
2.79354	0.32497	--	--	1.70525	0.00011588					1.70525	0.000892771
2.79983	0.35092	--	--	1.70571	0.000117346					1.70571	0.000894184
2.80615	0.38126	--	--	1.70618	0.000117176					1.70618	0.00089711
2.8125	0.40412	--	--	1.70665	0.000116655					1.70665	0.000892849
2.81888	0.42762	--	--	1.70712	0.000117187					1.70712	0.000890214
2.82528	0.46069	--	--	1.70759	0.00011949					1.70759	0.000895095
2.83172	0.48276	--	--	1.70806	0.00012003					1.70806	0.000897671
2.83818	0.50941	--	--	1.70853	0.000120571					1.70853	0.000910381
2.84468	0.52915	--	--	1.709	0.000121831					1.709	0.000915138
2.8512	0.55172	--	--	1.70947	0.000123941					1.70947	0.000920076
2.85776	0.56856	--	--	1.70994	0.000122925					1.70994	0.000909904
2.86434	0.5968	--	--	1.71041	0.000124803					1.71041	0.000926115
2.87096	0.6111	--	--	1.71088	0.000125115					1.71088	0.000933678
2.8776	0.62592	--	--	1.71135	0.000126523					1.71135	0.000938459
2.88428	0.63933	--	--	1.71182	0.000126715					1.71182	0.000940955
2.89099	0.6565	--	--	1.71229	0.000127151					1.71229	0.000941559
2.89773	0.6645	--	--	1.71277	0.000128573					1.71277	0.00095373
2.9045	0.67553	--	--	1.71324	0.000130499					1.71324	0.000958588
2.9113	0.68663	--	--	1.71371	0.00013269					1.71371	0.000960333
2.91813	0.69702	--	--	1.71418	0.00013566					1.71418	0.000969892
2.925	0.70526	--	--	1.71466	0.000136623					1.71466	0.000976233
2.9319	0.71036	--	--	1.71513	0.0001381					1.71513	0.000980492
2.93883	0.71869	--	--	1.7156	0.000139587					1.7156	0.000982352
2.94579	0.72663	--	--	1.71608	0.000141082					1.71608	0.000988321
2.95279	0.73153	--	--	1.71655	0.000141031					1.71655	0.00099199
2.95982	0.73175	--	--	1.71702	0.000141756					1.71702	0.000994597
2.96689	0.73638	--	--	1.7175	0.000142224					1.7175	0.00101
2.97398	0.74752	--	--	1.71797	0.000142173					1.71797	0.000998961
2.98112	0.75271	--	--	1.71845	0.000143032					1.71845	0.00099821
2.98828	0.75706	--	--	1.71892	0.000143895					1.71892	0.00101
2.99548	0.75871	--	--	1.7194	0.000145943					1.7194	0.00101
3.00272	0.76121	--	--	1.71987	0.000145892					1.71987	0.00101
3.00999	0.76855	--	--	1.72035	0.000146765					1.72035	0.00101
3.01729	0.76773	--	--	1.72083	0.000146979					1.72083	0.00102
3.02464	0.77625	--	--	1.7213	0.000147325					1.7213	0.00102
3.03201	0.78289	--	--	1.72178	0.000148336					1.72178	0.00102
3.03943	0.78449	--	--	1.72226	0.000150019					1.72226	0.00104
3.04688	0.78373	--	--	1.72273	0.000149835					1.72273	0.00104
3.05436	0.78391	--	--	1.72321	0.000150052					1.72321	0.00104
3.06188	0.79025	--	--	1.72369	0.000151074					1.72369	0.00105
3.06944	0.79955	--	--	1.72417	0.000152775					1.72417	0.00106
3.07704	0.79766	--	--	1.72465	0.000152184					1.72465	0.00106
3.08468	0.80833	--	--	1.72512	0.000153622					1.72512	0.00106
3.09235	0.80359	--	--	1.7256	0.000155885					1.7256	0.00107
3.10006	0.80756	--	--	1.72608	0.000155835					1.72608	0.00107
3.10781	0.81038	--	--	1.72656	0.000158255					1.72656	0.00108
3.1156	0.82094	--	--	1.72704	0.000157792					1.72704	0.00108
3.12343	0.82077	--	--	1.72752	0.000159536					1.72752	0.00108
3.1313	0.81916	--	--	1.728	0.00016004					1.728	0.00108
3.1392	0.8305	--	--	1.72848	0.000160268					1.72848	0.00108
3.14715	0.82641	--	--	1.72896	0.000160635					1.72896	0.00108
3.15514	0.83294	--	--	1.72944	0.000160446					1.72944	0.00109
3.16317	0.8433	--	--	1.72993	0.000160953					1.72993	0.00109
3.17124	0.84442	--	--	1.73041	0.000160625					1.73041	0.00109
3.17935	0.84422	--	--	1.73089	0.000160575					1.73089	0.00109
3.1875	0.83703	--	--	1.73137	0.000162199					1.73137	0.00109
3.19569	0.85397	--	--	1.73185	0.000163551					1.73185	0.00108
3.20393	0.84163	--	--	1.73234	0.000165898					1.73234	0.00108
3.21221	0.8467	--	--	1.73282	0.000168692					1.73282	0.00109
3.22053	0.86735	--	--	1.7333	0.00016993					1.7333	0.0011
3.2289	0.85072	--	--	1.73379	0.000172182					1.73379	0.00111
3.2373	0.86165	--	--	1.73427	0.000173001					1.73427	0.00111
3.24576	0.86265	--	--	1.73475	0.000175858					1.73475	0.00111
3.25425	0.87716	--	--	1.73524	0.000176833					1.73524	0.00112
3.2628	0.8712	--	--	1.73572	0.000178105					1.73572	0.00113
3.27138	0.8672	--	--	1.73621	0.000178352					1.73621	0.00112
3.28001	0.88619	--	--	1.73669	0.000180369					1.73669	0.00113
3.28869	0.86383	--	--	1.73718	0.000182101					1.73718	0.00114
3.29741	0.88494	--	--	1.73766	0.000183097					1.73766	0.00114
3.30618	0.87036	--	--	1.73815	0.000185594					1.73815	0.00115
3.315	0.8965	--	--	1.73864	0.000187505					1.73864	0.00116
3.32386	0.86841	--	--	1.73912	0.000188063					1.73912	0.00117
3.33277	0.89534	--	--	1.73961	0.000189533					1.73961	0.00117
3.34173	0.90108	--	--	1.7401	0.000189943					1.7401	0.00118
3.35074	0.89827	--	--	1.74058	0.000189441					1.74058	0.00118
3.3598	0.88709	--	--	1.74107	0.000188333					1.74107	0.00118
3.3689	0.8831	--	--	1.74156	0.00019011					1.74156	0.00118
3.37806	0.9262	--	--	1.74205	0.000190979					1.74205	0.00119
3.38726	0.90347	--	--	1.74254	0.000191851					1.74254	0.00119
3.39652	0.92493	--	--	1.74302	0.000191499					1.74302	0.00119
3.40582	0.88169	--	--	1.74351	0.000192833					1.74351	0.00119
3.41518	0.9097	--	--	1.744	0.000195716					1.744	0.00121
3.42459	0.90328	--	--	1.74449	0.000196136					1.74449	0.00122
3.43405	0.93123	--	--	1.74498	0.000195627					1.74498	0.00121
3.44356	0.85282	--	--	1.74547	0.000195736					1.74547	0.00122
3.45313	0.88315	--	--	1.74596	0.000194918					1.74596	0.00121
3.46274	0.96609	--	--	1.74645	0.000195647					1.74645	0.00121
3.47242	0.85571	--	--	1.74694	0.000198713					1.74694	0.00123
3.48214	0.92583	--	--	1.74743	0.000198668					1.74743	0.00123
3.49192	0.95078	--	--	1.74793	0.00020176					1.74793	0.00124
3.50176	0.98778	--	--	1.74842	0.000203927					1.74842	0.00125
3.51165	1	--	--	1.74891	0.000205152					1.74891	0.00125
3.5216	0.98064	--	--	1.7494	0.000203365					1.7494	0.00125
3.53161	0.96232	--	--	1.74989	0.000205224					1.74989	0.00125
3.54167	0.93849	--	--	1.75039	0.000205976					1.75039	0.00126
3.55179	0.89844	--	--	1.75088	0.000209775					1.75088	0.00127
3.56196	0.98596	--	--	1.75137	0.000210537					1.75137	0.00127
3.5722	0.92822	--	--	1.75187	0.000212271					1.75187	0.00128
3.58249	0.93572	--	--	1.75236	0.000215479					1.75236	0.00128
3.59285	0.99471	--	--	1.75286	0.000218056					1.75286	0.00129
3.60326	0.94527	--	--	1.75335	0.000219165					1.75335	0.00129
3.61374	0.90051	--	--	1.75384	0.000222429					1.75384	0.0013
3.62427	0.93207	--	--	1.75434	0.000224551					1.75434	0.00131
3.63487	0.96392	--	--	1.75483	0.000221851					1.75483	0.0013
3.64553	0.98384	--	--	1.75533	0.000223139					1.75533	0.0013
3.65625	0.98085	--	--	1.75583	0.000222434					1.75583	0.00131
3.66704	0.88066	--	--	1.75632	0.000222559					1.75632	0.00131
3.67788	0.86525	--	--	1.75682	0.00022552					1.75682	0.00132
3.6888	0.86414	--	--	1.75732	0.000227661					1.75732	0.00133
3.69978	0.99564	--	--	1.75781	0.000227454					1.75781	0.00133
3.71082	0.88293	--	--	1.75831	0.000229436					1.75831	0.00134
3.72193	0.94664	--	--	1.75881	0.000228891					1.75881	0.00133
3.73311	0.95653	--	--	1.75931	0.000228851					1.75931	0.00134
3.74435	0.95556	--	--	1.7598	0.000228138					1.7598	0.00134
3.75566	0.86349	--	--	1.7603	0.000227593					1.7603	0.00133
3.76705	0.92471	--	--	1.7608	0.000227722					1.7608	0.00134
3.7785	0.97307	--	--	1.7613	0.000230217					1.7613	0.00134
3.79002	0.9626	--	--	1.7618	0.000230517					1.7618	0.00134
3.80161	0.9208	--	--	1.7623	0.000232008					1.7623	0.00135
3.81327	0.90999	--	--	1.7628	0.00023453					1.7628	0.00135
3.825	0.9302	--	--	1.7633	0.000236551					1.7633	0.00135
3.83681	0.94442	--	--	1.7638	0.000238064					1.7638	0.00135
3.84868	0.92799	--	--	1.7643	0.000239755					1.7643	0.00136
3.86064	0.90546	--	--	1.7648	0.00024215					1.7648	0.00136
3.87266	0.88776	--	--	1.7653	0.000244383					1.7653	0.00136
3.88477	0.93098	--	--	1.7658	0.000245749					1.7658	0.00136
3.89694	0.87918	--	--	1.7663	0.000245713					1.7663	0.00136
3.9092	0.89675	--	--	1.76681	0.000247437					1.76681	0.00136
3.92153	0.90815	--	--	1.76731	0.000249521					1.76731	0.00137
3.93394	0.92002	--	--	1.76781	0.000251437					1.76781	0.00137
3.94643	0.89236	--	--	1.76831	0.00025515					1.76831	0.00138
3.959	0.82806	--	--	1.76882	0.000257451					1.76882	0.00139
3.97165	0.86899	--	--	1.76932	0.000258498					1.76932	0.00139
3.98438	0.96096	--	--	1.76982	0.000259368					1.76982	0.00139
3.99719	0.88182	--	--	1.77033	0.000259878					1.77033	0.0014
4.01008	0.89185	--	--	1.77083	0.000261476					1.77083	0.00141
4.02306	0.81744	--	--	1.77134	0.000261989					1.77134	0.00141
4.03612	0.87567	--	--	1.77184	0.000263049					1.77184	0.00142
4.04927	0.89936	--	--	1.77235	0.000264476					1.77235	0.00142
4.0625	0.88767	--	--	1.77285	0.000263896					1.77285	0.00142
4.07582	0.88699	--	--	1.77336	0.000264413					1.77336	0.00143
4.08923	0.87152	--	--	1.77387	0.000266764					1.77387	0.00144
4.10272	0.84152	--	--	1.77437	0.0002671					1.77437	0.00144
4.11631	0.8639	--	--	1.77488	0.000269095					1.77488	0.00144
4.12998	0.85168	--	--	1.77539	0.000271656					1.77539	0.00144
4.14375	0.91671	--	--	1.77589	0.000273299					1.77589	0.00144
4.15761	0.88523	--	--	1.7764	0.000273083					1.7764	0.00144
4.17156	0.88354	--	--	1.77691	0.000273798					1.77691	0.00144
4.18561	0.88672	--	--	1.77742	0.000275262					1.77742	0.00145
4.19975	0.90028	--	--	1.77792	0.000278045					1.77792	0.00146
4.21398	0.87566	--	--	1.77843	0.000279711					1.77843	0.00146
4.22832	0.89787	--	--	1.77894	0.000281572					1.77894	0.00146
4.24275	0.89978	--	--	1.77945	0.000283631					1.77945	0.00146
4.25728	0.88667	--	--	1.77996	0.000284745					1.77996	0.00146
4.27191	0.86213	--	--	1.78047	0.000286434					1.78047	0.00147
4.28664	0.87736	--	--	1.78098	0.000286981					1.78098	0.00147
4.30147	0.86234	--	--	1.78149	0.000288871					1.78149	0.00148
4.31641	0.86981	--	--	1.782	0.000289421					1.782	0.00148
4.33145	0.87064	--	--	1.78251	0.0002919					1.78251	0.00148
4.34659	0.86545	--	--	1.78302	0.000291681					1.78302	0.00149
4.36184	0.8634	--	--	1.78354	0.000291269					1.78354	0.00149
4.3772	0.86566	--	--	1.78405	0.000292403					1.78405	0.00149
4.39267	0.84664	--	--	1.78456	0.000292958					1.78456	0.0015
4.40824	0.83592	--	--	1.78507	0.000295651					1.78507	0.00151
4.42393	0.85351	--	--	1.78559	0.000296796					1.78559	0.00151
4.43973	0.83678	--	--	1.7861	0.000297747					1.7861	0.00152
4.45565	0.80998	--	--	1.78661	0.000299093					1.78661	0.00152
4.47167	0.85503	--	--	1.78713	0.00030005					1.78713	0.00152
4.48782	0.82478	--	--	1.78764	0.000301009					1.78764	0.00153
4.50408	0.84886	--	--	1.78815	0.00030335					1.78815	0.00154
4.52045	0.83063	--	--	1.78867	0.00030491					1.78867	0.00154
4.53695	0.85355	--	--	1.78918	0.000307866					1.78918	0.00155
4.55357	0.84226	--	--	1.7897	0.00030904					1.7897	0.00155
4.57031	0.85085	--	--	1.79021	0.000310017					1.79021	0.00155
4.58718	0.8508	--	--	1.79073	0.00031441					1.79073	0.00156
4.60417	0.86682	--	--	1.79125	0.000316609					1.79125	0.00157
4.62128	0.85341	--	--	1.79176	0.000318209					1.79176	0.00157
4.63853	0.8544	--	--	1.79228	0.00031961					1.79228	0.00157
4.6559	0.86503	--	--	1.7928	0.000321219					1.7928	0.00157
4.6734	0.84476	--	--	1.79331	0.000321813					1.79331	0.00157
4.69104	0.86413	--	--	1.79383	0.000322611					1.79383	0.00158
4.70881	0.86534	--	--	1.79435	0.000323616					1.79435	0.00158
4.72671	0.84466	--	--	1.79487	0.000324622					1.79487	0.00158
4.74475	0.82677	--	--	1.79539	0.000325631					1.79539	0.00158
4.76293	0.86144	--	--	1.7959	0.000326642					1.7959	0.00158
4.78125	0.83969	--	--	1.79642	0.000327655					1.79642	0.00158
4.79971	0.83034	--	--	1.79694	0.000327432					1.79694	0.00157
4.81831	0.85734	--	--	1.79746	0.000327622					1.79746	0.00158
4.83706	0.84451	--	--	1.79798	0.000327398					1.79798	0.00158
4.85596	0.84942	--	--	1.7985	0.000328208					1.7985	0.00159
4.875	0.85265	--	--	1.79902	0.000326333					1.79902	0.00159
4.89419	0.85179	--	--	1.79954	0.000326935					1.79954	0.00158
4.91354	0.82953	--	--	1.80007	0.000330021					1.80007	0.00159
4.93304	0.84754	--	--	1.80059	0.000331043					1.80059	0.00159
4.95269	0.83455	--	--	1.80111	0.000331443					1.80111	0.00159
4.9725	0.82753	--	--	1.80163	0.000333093					1.80163	0.0016
4.99247	0.8306	--	--	1.80215	0.000334748					1.80215	0.0016
5.0126	0.8382	--	--	1.80268	0.000336828					1.80268	0.00161
5.03289	0.81261	--	--	1.8032	0.000337443					1.8032	0.00161
5.05335	0.83247	--	--	1.80372	0.000339112					1.80372	0.00162
5.07398	0.80917	--	--	1.80425	0.00033973					1.80425	0.00162
5.09477	0.80223	--	--	1.80477	0.000341195					1.80477	0.00163
5.11574	0.80464	--	--	1.80529	0.000345211					1.80529	0.00163
5.13688	0.80796	--	--	1.80582	0.00034669					1.80582	0.00164
5.1582	0.77268	--	--	1.80634	0.000349242					1.80634	0.00165
5.17969	0.78724	--	--	1.80687	0.000352235					1.80687	0.00165
5.20136	0.7692	--	--	1.80739	0.00035244					1.80739	0.00165
5.22321	0.75446	--	--	1.80792	0.000353507					1.80792	0.00166
5.24525	0.74157	--	--	1.80844	0.000353281					1.80844	0.00167
5.26748	0.72455	--	--	1.80897	0.000355647					1.80897	0.00167
5.28989	0.68558	--	--	1.8095	0.000357154					1.8095	0.00168
5.3125	0.71554	--	--	1.81002	0.000358448					1.81002	0.00168
5.3353	0.6573	--	--	1.81055	0.000357787					1.81055	0.00168
5.3583	0.65823	--	--	1.81108	0.000359083					1.81108	0.00168
5.38149	0.6703	--	--	1.81161	0.000361037					1.81161	0.00169
5.40489	0.64375	--	--	1.81214	0.000362778					1.81214	0.00169
5.42849	0.62879	--	--	1.81266	0.000363208					1.81266	0.00169
5.4523	0.62043	--	--	1.81319	0.000363639					1.81319	0.0017
5.47632	0.58946	--	--	1.81372	0.000365169					1.81372	0.0017
5.50055	0.5742	--	--	1.81425	0.000367364					1.81425	0.00169
5.525	0.55093	--	--	1.81478	0.00037001					1.81478	0.00169
5.54967	0.54773	--	--	1.81531	0.000368898					1.81531	0.0017
5.57455	0.53649	--	--	1.81584	0.000371329					1.81584	0.00169
5.59966	0.52331	--	--	1.81637	0.000373325					1.81637	0.0017
5.625	0.51544	--	--	1.8169	0.000373543					1.8169	0.0017
5.65057	0.47716	--	--	1.81743	0.000376216					1.81743	0.00171
5.67637	0.45494	--	--	1.81797	0.000378676					1.81797	0.00171
5.70241	0.446	--	--	1.8185	0.000378674					1.8185	0.00171
5.72869	0.43714	--	--	1.81903	0.000380019					1.81903	0.00172
5.75521	0.41017	--	--	1.81956	0.000379567					1.81956	0.00172
5.78198	0.4317	--	--	1.8201	0.000382944					1.8201	0.00172
5.809	0.40952	--	--	1.82063	0.000384526					1.82063	0.00171
5.83627	0.38755	--	--	1.82116	0.000387247					1.82116	0.00172
5.8638	0.36902	--	--	1.8217	0.000388384					1.8217	0.00172
5.89159	0.37259	--	--	1.82223	0.00038611					1.82223	0.00173
5.91964	0.33777	--	--	1.82276	0.000386791					1.82276	0.00174
5.94797	0.30293	--	--	1.8233	0.000388156					1.8233	0.00175
5.97656	0.2654	--	--	1.82383	0.000392269					1.82383	0.00176
6.00543	0.28095	--	--	1.82437	0.000395484					1.82437	0.00177
6.03459	0.24388	--	--	1.8249	0.000398253					1.8249	0.00178
6.06402	0.25574	--	--	1.82544	0.000400337					1.82544	0.00178
6.09375	0.19201	--	--	1.82598	0.000400109					1.82598	0.00179
6.12377	0.19219	--	--	1.82651	0.000399187					1.82651	0.00178
6.15408	0.16672	--	--	1.82705	0.000402902					1.82705	0.00179
6.1847	0.12287	--	--	1.82759	0.000405003					1.82759	0.0018
6.21563	0.11603	--	--	1.82813	0.000408983					1.82813	0.00181
--	--			1.82866	0.000410398					1.82866	0.00182
--	--			1.8292	0.000413229					1.8292	0.00183
--	--			1.82974	0.000414653					1.82974	0.00183
--	--			1.83028	0.000416554					1.83028	0.00184
--	--			1.83082	0.000421553					1.83082	0.00184
--	--			1.83136	0.00042419					1.83136	0.00185
--	--			1.8319	0.000425398					1.8319	0.00186
--	--			1.83244	0.000426128					1.83244	0.00187
--	--			1.83298	0.00042758					1.83298	0.00187
--	--			1.83352	0.000429518					1.83352	0.00187
--	--			1.83406	0.00043267					1.83406	0.00188
--	--			1.8346	0.000432683					1.8346	0.00189
--	--			1.83514	0.00043512					1.83514	0.0019
--	--			1.83568	0.000434892					1.83568	0.0019
--	--			1.83623	0.000439044					1.83623	0.0019
--	--			1.83677	0.000439548					1.83677	0.00191
--	--			1.83731	0.000440052					1.83731	0.00192
--	--			1.83785	0.000439334					1.83785	0.00192
--	--			1.8384	0.000442532					1.8384	0.00193
--	--			1.83894	0.000444759					1.83894	0.00194
--	--			1.83949	0.000446747					1.83949	0.00194
--	--			1.84003	0.000449729					1.84003	0.00194
--	--			1.84058	0.000450987					1.84058	0.00194
--	--			1.84112	0.000451006					1.84112	0.00193
--	--			1.84167	0.00045326					1.84167	0.00194
--	--			1.84221	0.000450796					1.84221	0.00194
--	--			1.84276	0.000454794					1.84276	0.00195
--	--			1.84331	0.000461319					1.84331	0.00196
--	--			1.84385	0.000467136					1.84385	0.00198
--	--			1.8444	0.00047096					1.8444	0.00199
--	--			1.84495	0.000473273					1.84495	0.002
--	--			1.84549	0.000476615					1.84549	0.002
--	--			1.84604	0.000480484					1.84604	0.002
--	--			1.84659	0.000483083					1.84659	0.00201
--	--			1.84714	0.000482855					1.84714	0.00201
--	--			1.84769	0.000485721					1.84769	0.00201
--	--			1.84824	0.000488338					1.84824	0.00202
--	--			1.84879	0.000487075					1.84879	0.00202
--	--			1.84934	0.000489958					1.84934	0.00203
--	--			1.84989	0.000491289					1.84989	0.00204
--	--			1.85044	0.000493665					1.85044	0.00204
--	--			1.85099	0.000499452					1.85099	0.00205
--	--			1.85154	0.000498701					1.85154	0.00205
--	--			1.85209	0.000498736					1.85209	0.00204
--	--			1.85265	0.000498246					1.85265	0.00204
--	--			1.8532	0.000501697					1.8532	0.00203
--	--			1.85375	0.00050068					1.85375	0.00204
--	--			1.8543	0.000500189					1.8543	0.00205
--	--			1.85486	0.000499699					1.85486	0.00206
--	--			1.85541	0.000501577					1.85541	0.00206
--	--			1.85596	0.000505575					1.85596	0.00207
--	--			1.85652	0.000504289					1.85652	0.00207
--	--			1.85707	0.000507505					1.85707	0.00208
--	--			1.85763	0.0005102					1.85763	0.00209
--	--			1.85818	0.000512104					1.85818	0.00209
--	--			1.85874	0.000515617					1.85874	0.0021
--	--			1.8593	0.000517533					1.8593	0.0021
--	--			1.85985	0.000518917					1.85985	0.00211
--	--			1.86041	0.000522459					1.86041	0.00212
--	--			1.86097	0.000524122					1.86097	0.00212
--	--			1.86152	0.000524436					1.86152	0.00213
--	--			1.86208	0.000524209					1.86208	0.00214
--	--			1.86264	0.000527232					1.86264	0.00214
--	--			1.8632	0.000529721					1.8632	0.00214
--	--			1.86376	0.000533036					1.86376	0.00214
--	--			1.86431	0.000536637					1.86431	0.00214
--	--			1.86487	0.000538879					1.86487	0.00214
--	--			1.86543	0.000544158					1.86543	0.00215
--	--			1.86599	0.000543933					1.86599	0.00215
--	--			1.86655	0.000547025					1.86655	0.00215
--	--			1.86711	0.000549017					1.86711	0.00216
--	--			1.86768	0.000551013					1.86768	0.00216
--	--			1.86824	0.000551345					1.86824	0.00217
--	--			1.8688	0.000552233					1.8688	0.00217
--	--			1.86936	0.000555076					1.86936	0.00217
--	--			1.86992	0.000556249					1.86992	0.00218
--	--			1.87049	0.00056107					1.87049	0.00218
--	--			1.87105	0.000562251					1.87105	0.00218
--	--			1.87161	0.000565691					1.87161	0.00219
--	--			1.87218	0.000570276					1.87218	0.00219
--	--			1.87274	0.00057062					1.87274	0.0022
--	--			1.8733	0.000571248					1.8733	0.0022
--	--			1.87387	0.000572161					1.87387	0.0022
--	--			1.87443	0.000572222					1.87443	0.00221
--	--			1.875	0.00057456					1.875	0.00222
--	--			1.87557	0.000578334					1.87557	0.00223
--	--			1.87613	0.00058241					1.87613	0.00223
--	--			1.8767	0.000587656					1.8767	0.00224
--	--			1.87727	0.000590901					1.87727	0.00225
--	--			1.87783	0.000592707					1.87783	0.00226
--	--			1.8784	0.000593065					1.8784	0.00226
--	--			1.87897	0.000595166					1.87897	0.00226
--	--			1.87954	0.000596982					1.87954	0.00226
--	--			1.8801	0.000598509					1.8801	0.00226
--	--			1.88067	0.000600623					1.88067	0.00227
--	--			1.88124	0.000603915					1.88124	0.00228
--	--			1.88181	0.000607512					1.88181	0.00229
--	--			1.88238	0.000609942					1.88238	0.0023
--	--			1.88295	0.000609132					1.88295	0.00231
--	--			1.88352	0.000614228					1.88352	0.00231
--	--			1.88409	0.000617269					1.88409	0.00231
--	--			1.88466	0.000616456					1.88466	0.00231
--	--			1.88524	0.000617721					1.88524	0.00231
--	--			1.88581	0.000618096					1.88581	0.00232
--	--			1.88638	0.000618471					1.88638	0.00232
--	--			1.88695	0.000623021					1.88695	0.00233
--	--			1.88753	0.000625793					1.88753	0.00234
--	--			1.8881	0.000628272					1.8881	0.00234
--	--			1.88867	0.000629856					1.88867	0.00234
--	--			1.88925	0.000633853					1.88925	0.00235
--	--			1.88982	0.000636051					1.88982	0.00236
--	--			1.8904	0.000636135					1.8904	0.00236
--	--			1.89097	0.000637733					1.89097	0.00236
--	--			1.89155	0.000639334					1.89155	0.00236
--	--			1.89212	0.000646112					1.89212	0.00236
--	--			1.8927	0.000650173					1.8927	0.00237
--	--			1.89328	0.00064965					1.89328	0.00237
--	--			1.89385	0.000650046					1.89385	0.00238
--	--			1.89443	0.000650749					1.89443	0.00239
--	--			1.89501	0.000650839					1.89501	0.00238
--	--			1.89559	0.000658003					1.89559	0.00239
--	--			1.89616	0.000659948					1.89616	0.00239
--	--			1.89674	0.000663755					1.89674	0.0024
--	--			1.89732	0.000668508					1.89732	0.00241
--	--			1.8979	0.000670474					1.8979	0.00242
--	--			1.89848	0.00067026					1.89848	0.00242
--	--			1.89906	0.000671293					1.89906	0.00242
--	--			1.89964	0.000672016					1.89964	0.00244
--	--			1.90022	0.000678063					1.90022	0.00245
--	--			1.9008	0.000681621					1.9008	0.00245
--	--			1.90138	0.000682353					1.90138	0.00246
--	--			1.90197	0.000681511					1.90197	0.00246
--	--			1.90255	0.000686662					1.90255	0.00247
--	--			1.90313	0.000693742					1.90313	0.00247
--	--			1.90371	0.000698307					1.90371	0.00249
--	--			1.9043	0.000705134					1.9043	0.0025
--	--			1.90488	0.000702682					1.90488	0.0025
--	--			1.90546	0.000705678					1.90546	0.0025
--	--			1.90605	0.000706753					1.90605	0.00251
--	--			1.90663	0.000706866					1.90663	0.00251
--	--			1.90722	0.000713101					1.90722	0.00251
--	--			1.9078	0.000720991					1.9078	0.00253
--	--			1.90839	0.000724362					1.90839	0.00253
--	--			1.90898	0.000729704					1.90898	0.00254
--	--			1.90956	0.000729171					1.90956	0.00254
--	--			1.91015	0.000732567					1.91015	0.00256
--	--			1.91074	0.000738934					1.91074	0.00256
--	--			1.91132	0.000743018					1.91132	0.00258
--	--			1.91191	0.000744137					1.91191	0.00258
--	--			1.9125	0.000744926					1.9125	0.00258
--	--			1.91309	0.000747041					1.91309	0.00258
--	--			1.91368	0.000747501					1.91368	0.00258
--	--			1.91427	0.00075295					1.91427	0.00259
--	--			1.91486	0.000755749					1.91486	0.0026
--	--			1.91545	0.000760898					1.91545	0.00261
--	--			1.91604	0.000766741					1.91604	0.00261
--	--			1.91663	0.000766204					1.91663	0.00262
--	--			1.91722	0.000765667					1.91722	0.00262
--	--			1.91781	0.00077086					1.91781	0.00263
--	--			1.9184	0.000773702					1.9184	0.00264
--	--			1.919	0.00077757					1.919	0.00264
--	--			1.91959	0.00078247					1.91959	0.00264
--	--			1.92018	0.000782954					1.92018	0.00265
--	--			1.92077	0.000785485					1.92077	0.00266
--	--			1.92137	0.000787679					1.92137	0.00267
--	--			1.92196	0.000789193					1.92196	0.00268
--	--			1.92256	0.000794142					1.92256	0.00269
--	--			1.92315	0.000797386					1.92315	0.0027
--	--			1.92375	0.000800293					1.92375	0.00271
--	--			1.92434	0.000801825					1.92434	0.00271
--	--			1.92494	0.00080163					1.92494	0.00272
--	--			1.92553	0.000804896					1.92553	0.00273
--	--			1.92613	0.000809908					1.92613	0.00274
--	--			1.92673	0.000813543					1.92673	0.00274
--	--			1.92733	0.000812654					1.92733	0.00273
--	--			1.92792	0.000814902					1.92792	0.00273
--	--			1.92852	0.000818903					1.92852	0.00275
--	--			1.92912	0.000822917					1.92912	0.00276
--	--			1.92972	0.000824833					1.92972	0.00276
--	--			1.93032	0.000824994					1.93032	0.00275
--	--			1.93092	0.000828324					1.93092	0.00275
--	--			1.93152	0.000832722					1.93152	0.00275
--	--			1.93212	0.000832533					1.93212	0.00275
--	--			1.93272	0.000835528					1.93272	0.00276
--	--			1.93332	0.000834985					1.93332	0.00276
--	--			1.93392	0.000839764					1.93392	0.00277
--	--			1.93452	0.000845986					1.93452	0.00277
--	--			1.93513	0.000846513					1.93513	0.00278
--	--			1.93573	0.00084847					1.93573	0.00279
--	--			1.93633	0.000857966					1.93633	0.0028
--	--			1.93694	0.000861022					1.93694	0.00282
--	--			1.93754	0.000863002					1.93754	0.00284
--	--			1.93814	0.000863902					1.93814	0.00283
--	--			1.93875	0.000863357					1.93875	0.00283
--	--			1.93935	0.000866428					1.93935	0.00284
--	--			1.93996	0.000872774					1.93996	0.00286
--	--			1.94056	0.000877324					1.94056	0.00287
--	--			1.94117	0.000881888					1.94117	0.00288
--	--			1.94178	0.000887568					1.94178	0.00289
--	--			1.94238	0.000893269					1.94238	0.00289
--	--			1.94299	0.00090121					1.94299	0.00291
--	--			1.9436	0.000898446					1.9436	0.0029
--	--			1.94421	0.000898269					1.94421	0.00291
--	--			1.94481	0.000901791					1.94481	0.00291
--	--			1.94542	0.000906065					1.94542	0.00291
--	--			1.94603	0.000905147					1.94603	0.00291
--	--			1.94664	0.000912041					1.94664	0.00291
--	--			1.94725	0.000915972					1.94725	0.00291
--	--			1.94786	0.000919541					1.94786	0.00292
--	--			1.94847	0.000922367					1.94847	0.00293
--	--			1.94908	0.000923697					1.94908	0.00292
--	--			1.94969	0.000922023					1.94969	0.00293
--	--			1.95031	0.000925985					1.95031	0.00293
--	--			1.95092	0.000926567					1.95092	0.00294
--	--			1.95153	0.000926395					1.95153	0.00295
--	--			1.95214	0.000928485					1.95214	0.00296
--	--			1.95276	0.000930957					1.95276	0.00296
--	--			1.95337	0.000939499					1.95337	0.00298
--	--			1.95398	0.000940089					1.95398	0.00298
--	--			1.9546	0.000942963					1.9546	0.00298
--	--			1.95521	0.000941273					1.95521	0.00299
--	--			1.95583	0.000941104					1.95583	0.00299
--	--			1.95644	0.000940174					1.95644	0.003
--	--			1.95706	0.000944958					1.95706	0.00301
--	--			1.95768	0.000948228					1.95768	0.00301
--	--			1.95829	0.000948443					1.95829	0.00302
--	--			1.95891	0.000953255					1.95891	0.00303
--	--			1.95953	0.000959236					1.95953	0.00303
--	--			1.96015	0.000960612					1.96015	0.00303
--	--			1.96076	0.000964304					1.96076	0.00304
--	--			1.96138	0.000966846					1.96138	0.00303
--	--			1.962	0.000969392					1.962	0.00303
--	--			1.96262	0.000970004					1.96262	0.00303
--	--			1.96324	0.000976055					1.96324	0.00304
--	--			1.96386	0.000980567					1.96386	0.00305
--	--			1.96448	0.000985875					1.96448	0.00306
--	--			1.9651	0.000993556					1.9651	0.00306
--	--			1.96573	0.000998119					1.96573	0.00307
--	--			1.96635	0.00101					1.96635	0.00307
--	--			1.96697	0.00101					1.96697	0.00307
--	--			1.96759	0.00101					1.96759	0.00308
--	--			1.96822	0.00102					1.96822	0.0031
--	--			1.96884	0.00103					1.96884	0.00311
--	--			1.96946	0.00103					1.96946	0.00312
--	--			1.97009	0.00104					1.97009	0.00313
--	--			1.97071	0.00104					1.97071	0.00314
--	--			1.97134	0.00105					1.97134	0.00316
--	--			1.97196	0.00106					1.97196	0.00316
--	--			1.97259	0.00106					1.97259	0.00318
--	--			1.97321	0.00106					1.97321	0.00318
--	--			1.97384	0.00107					1.97384	0.00319
--	--			1.97447	0.00107					1.97447	0.00321
--	--			1.9751	0.00107					1.9751	0.0032
--	--			1.97572	0.00108					1.97572	0.00321
--	--			1.97635	0.00108					1.97635	0.00322
--	--			1.97698	0.00108					1.97698	0.00323
--	--			1.97761	0.00108					1.97761	0.00322
--	--			1.97824	0.00108					1.97824	0.00323
--	--			1.97887	0.00109					1.97887	0.00323
--	--			1.9795	0.00109					1.9795	0.00323
--	--			1.98013	0.00109					1.98013	0.00324
--	--			1.98076	0.00109					1.98076	0.00324
--	--			1.98139	0.00109					1.98139	0.00325
--	--			1.98202	0.0011					1.98202	0.00326
--	--			1.98266	0.0011					1.98266	0.00326
--	--			1.98329	0.0011					1.98329	0.00327
--	--			1.98392	0.0011					1.98392	0.00327
--	--			1.98455	0.00111					1.98455	0.00327
--	--			1.98519	0.00112					1.98519	0.00329
--	--			1.98582	0.00112					1.98582	0.00329
--	--			1.98646	0.00112					1.98646	0.0033
--	--			1.98709	0.00113					1.98709	0.00332
--	--			1.98773	0.00113					1.98773	0.00333
--	--			1.98836	0.00114					1.98836	0.00333
--	--			1.989	0.00114					1.989	0.00334
--	--			1.98964	0.00114					1.98964	0.00334
--	--			1.99027	0.00114					1.99027	0.00334
--	--			1.99091	0.00115					1.99091	0.00336
--	--			1.99155	0.00115					1.99155	0.00337
--	--			1.99219	0.00115					1.99219	0.00337
--	--			1.99283	0.00116					1.99283	0.00338
--	--			1.99347	0.00116					1.99347	0.00338
--	--			1.9941	0.00116					1.9941	0.00338
--	--			1.99474	0.00116					1.99474	0.00338
--	--			1.99539	0.00116					1.99539	0.00338
--	--			1.99603	0.00117					1.99603	0.00339
--	--			1.99667	0.00117					1.99667	0.0034
--	--			1.99731	0.00118					1.99731	0.0034
--	--			1.99795	0.00118					1.99795	0.00341
--	--			1.99859	0.00119					1.99859	0.00342
--	--			1.99924	0.00119					1.99924	0.00344
--	--			1.99988	0.0012					1.99988	0.00345
--	--			2.00052	0.0012					2.00052	0.00347
--	--			2.00117	0.0012					2.00117	0.00346
--	--			2.00181	0.00121					2.00181	0.00347
--	--			2.00246	0.00122					2.00246	0.00348
--	--			2.0031	0.00122					2.0031	0.00349
--	--			2.00375	0.00123					2.00375	0.00351
--	--			2.00439	0.00123					2.00439	0.00352
--	--			2.00504	0.00124					2.00504	0.00353
--	--			2.00569	0.00124					2.00569	0.00354
--	--			2.00633	0.00125					2.00633	0.00355
--	--			2.00698	0.00125					2.00698	0.00356
--	--			2.00763	0.00125					2.00763	0.00356
--	--			2.00828	0.00125					2.00828	0.00357
--	--			2.00893	0.00126					2.00893	0.00358
--	--			2.00958	0.00126					2.00958	0.00357
--	--			2.01023	0.00126					2.01023	0.00357
--	--			2.01088	0.00127					2.01088	0.00357
--	--			2.01153	0.00127					2.01153	0.00359
--	--			2.01218	0.00127					2.01218	0.0036
--	--			2.01283	0.00128					2.01283	0.0036
--	--			2.01348	0.00128					2.01348	0.00361
--	--			2.01414	0.00128					2.01414	0.00362
--	--			2.01479	0.00129					2.01479	0.00363
--	--			2.01544	0.00129					2.01544	0.00363
--	--			2.0161	0.0013					2.0161	0.00363
--	--			2.01675	0.00131					2.01675	0.00364
--	--			2.01741	0.00131					2.01741	0.00364
--	--			2.01806	0.00131					2.01806	0.00364
--	--			2.01872	0.00131					2.01872	0.00365
--	--			2.01937	0.00132					2.01937	0.00366
--	--			2.02003	0.00132					2.02003	0.00367
--	--			2.02068	0.00133					2.02068	0.00368
--	--			2.02134	0.00133					2.02134	0.00369
--	--			2.022	0.00133					2.022	0.00369
--	--			2.02266	0.00134					2.02266	0.00369
--	--			2.02332	0.00135					2.02332	0.0037
--	--			2.02397	0.00135					2.02397	0.0037
--	--			2.02463	0.00135					2.02463	0.0037
--	--			2.02529	0.00136					2.02529	0.00371
--	--			2.02595	0.00137					2.02595	0.00373
--	--			2.02661	0.00137					2.02661	0.00374
--	--			2.02727	0.00137					2.02727	0.00374
--	--			2.02794	0.00138					2.02794	0.00376
--	--			2.0286	0.00139					2.0286	0.00376
--	--			2.02926	0.0014					2.02926	0.00377
--	--			2.02992	0.0014					2.02992	0.00377
--	--			2.03059	0.00141					2.03059	0.00379
--	--			2.03125	0.00141					2.03125	0.00379
--	--			2.03191	0.00141					2.03191	0.0038
--	--			2.03258	0.00142					2.03258	0.00382
--	--			2.03324	0.00142					2.03324	0.00383
--	--			2.03391	0.00142					2.03391	0.00384
--	--			2.03457	0.00143					2.03457	0.00385
--	--			2.03524	0.00143					2.03524	0.00386
--	--			2.03591	0.00144					2.03591	0.00387
--	--			2.03657	0.00144					2.03657	0.00387
--	--			2.03724	0.00145					2.03724	0.00389
--	--			2.03791	0.00145					2.03791	0.0039
--	--			2.03858	0.00145					2.03858	0.0039
--	--			2.03925	0.00146					2.03925	0.0039
--	--			2.03992	0.00146					2.03992	0.00392
--	--			2.04059	0.00147					2.04059	0.00393
--	--			2.04126	0.00147					2.04126	0.00394
--	--			2.04193	0.00148					2.04193	0.00395
--	--			2.0426	0.00149					2.0426	0.00394
--	--			2.04327	0.00149					2.04327	0.00395
--	--			2.04394	0.0015					2.04394	0.00396
--	--			2.04461	0.0015					2.04461	0.00396
--	--			2.04529	0.0015					2.04529	0.00397
--	--			2.04596	0.00151					2.04596	0.00398
--	--			2.04663	0.00151					2.04663	0.00399
--	--			2.04731	0.00151					2.04731	0.004
--	--			2.04798	0.00152					2.04798	0.00401
--	--			2.04866	0.00152					2.04866	0.00402
--	--			2.04933	0.00153					2.04933	0.00403
--	--			2.05001	0.00153					2.05001	0.00404
--	--			2.05068	0.00153					2.05068	0.00404
--	--			2.05136	0.00154					2.05136	0.00405
--	--			2.05204	0.00154					2.05204	0.00405
--	--			2.05272	0.00155					2.05272	0.00407
--	--			2.05339	0.00156					2.05339	0.00408
--	--			2.05407	0.00156					2.05407	0.00409
--	--			2.05475	0.00157					2.05475	0.0041
--	--			2.05543	0.00157					2.05543	0.0041
--	--			2.05611	0.00157					2.05611	0.00411
--	--			2.05679	0.00158					2.05679	0.00411
--	--			2.05747	0.00158					2.05747	0.00411
--	--			2.05815	0.00159					2.05815	0.00412
--	--			2.05884	0.00159					2.05884	0.00412
--	--			2.05952	0.0016					2.05952	0.00412
--	--			2.0602	0.0016					2.0602	0.00413
--	--			2.06088	0.00161					2.06088	0.00414
--	--			2.06157	0.00161					2.06157	0.00415
--	--			2.06225	0.00161					2.06225	0.00415
--	--			2.06294	0.00162					2.06294	0.00416
--	--			2.06362	0.00162					2.06362	0.00416
--	--			2.06431	0.00163					2.06431	0.00416
--	--			2.06499	0.00163					2.06499	0.00417
--	--			2.06568	0.00164					2.06568	0.00418
--	--			2.06636	0.00164					2.06636	0.00419
--	--			2.06705	0.00165					2.06705	0.0042
--	--			2.06774	0.00166					2.06774	0.00422
--	--			2.06843	0.00166					2.06843	0.00423
--	--			2.06912	0.00167					2.06912	0.00424
--	--			2.06981	0.00167					2.06981	0.00425
--	--			2.07049	0.00167					2.07049	0.00427
--	--			2.07118	0.00167					2.07118	0.00427
--	--			2.07187	0.00168					2.07187	0.00429
--	--			2.07257	0.00168					2.07257	0.00429
--	--			2.07326	0.00169					2.07326	0.00431
--	--			2.07395	0.00169					2.07395	0.0043
--	--			2.07464	0.0017					2.07464	0.00431
--	--			2.07533	0.0017					2.07533	0.00433
--	--			2.07603	0.00171					2.07603	0.00435
--	--			2.07672	0.00172					2.07672	0.00435
--	--			2.07741	0.00173					2.07741	0.00437
--	--			2.07811	0.00173					2.07811	0.00438
--	--			2.0788	0.00174					2.0788	0.0044
--	--			2.0795	0.00174					2.0795	0.00441
--	--			2.0802	0.00175					2.0802	0.00443
--	--			2.08089	0.00176					2.08089	0.00444
--	--			2.08159	0.00176					2.08159	0.00445
--	--			2.08229	0.00176					2.08229	0.00446
--	--			2.08298	0.00177					2.08298	0.00446
--	--			2.08368	0.00178					2.08368	0.00448
--	--			2.08438	0.00178					2.08438	0.00448
--	--			2.08508	0.00179					2.08508	0.0045
--	--			2.08578	0.00179					2.08578	0.00451
--	--			2.08648	0.0018					2.08648	0.00451
--	--			2.08718	0.0018					2.08718	0.00451
--	--			2.08788	0.00181					2.08788	0.00453
--	--			2.08858	0.00181					2.08858	0.00455
--	--			2.08929	0.00182					2.08929	0.00455
--	--			2.08999	0.00182					2.08999	0.00456
--	--			2.09069	0.00183					2.09069	0.00458
--	--			2.09139	0.00183					2.09139	0.00459
--	--			2.0921	0.00183					2.0921	0.0046
--	--			2.0928	0.00184					2.0928	0.00462
--	--			2.09351	0.00184					2.09351	0.00462
--	--			2.09421	0.00185					2.09421	0.00464
--	--			2.09492	0.00186					2.09492	0.00465
--	--			2.09563	0.00186					2.09563	0.00466
--	--			2.09633	0.00187					2.09633	0.00468
--	--			2.09704	0.00188					2.09704	0.00469
--	--			2.09775	0.00188					2.09775	0.00471
--	--			2.09846	0.00189					2.09846	0.00473
--	--			2.09916	0.0019					2.09916	0.00473
--	--			2.09987	0.0019					2.09987	0.00475
--	--			2.10058	0.00191					2.10058	0.00476
--	--			2.10129	0.00191					2.10129	0.00476
--	--			2.102	0.00192					2.102	0.00477
--	--			2.10271	0.00192					2.10271	0.00477
--	--			2.10343	0.00193					2.10343	0.00478
--	--			2.10414	0.00194					2.10414	0.00479
--	--			2.10485	0.00195					2.10485	0.00481
--	--			2.10556	0.00196					2.10556	0.00482
--	--			2.10628	0.00196					2.10628	0.00485
--	--			2.10699	0.00197					2.10699	0.00486
--	--			2.10771	0.00198					2.10771	0.00486
--	--			2.10842	0.00198					2.10842	0.00487
--	--			2.10914	0.00199					2.10914	0.00488
--	--			2.10985	0.00199					2.10985	0.00489
--	--			2.11057	0.002					2.11057	0.00491
--	--			2.11129	0.002					2.11129	0.00492
--	--			2.112	0.002					2.112	0.00493
--	--			2.11272	0.00201					2.11272	0.00493
--	--			2.11344	0.00201					2.11344	0.00494
--	--			2.11416	0.00202					2.11416	0.00496
--	--			2.11488	0.00203					2.11488	0.00497
--	--			2.1156	0.00204					2.1156	0.00499
--	--			2.11632	0.00204					2.11632	0.00499
--	--			2.11704	0.00204					2.11704	0.005
--	--			2.11776	0.00204					2.11776	0.005
--	--			2.11848	0.00205					2.11848	0.00501
--	--			2.1192	0.00206					2.1192	0.00502
--	--			2.11993	0.00207					2.11993	0.00503
--	--			2.12065	0.00208					2.12065	0.00505
--	--			2.12137	0.00208					2.12137	0.00507
--	--			2.1221	0.00209					2.1221	0.00508
--	--			2.12282	0.00211					2.12282	0.0051
--	--			2.12355	0.00211					2.12355	0.00511
--	--			2.12427	0.00212					2.12427	0.00514
--	--			2.125	0.00213					2.125	0.00516
--	--			2.12573	0.00213					2.12573	0.00517
--	--			2.12645	0.00214					2.12645	0.00518
--	--			2.12718	0.00214					2.12718	0.00518
--	--			2.12791	0.00216					2.12791	0.00521
--	--			2.12864	0.00216					2.12864	0.00522
--	--			2.12937	0.00217					2.12937	0.00524
--	--			2.1301	0.00218					2.1301	0.00525
--	--			2.13083	0.00219					2.13083	0.00526
--	--			2.13156	0.00219					2.13156	0.00527
--	--			2.13229	0.0022					2.13229	0.00529
--	--			2.13302	0.00221					2.13302	0.00531
--	--			2.13375	0.00221					2.13375	0.00531
--	--			2.13449	0.00221					2.13449	0.00532
--	--			2.13522	0.00222					2.13522	0.00534
--	--			2.13595	0.00222					2.13595	0.00534
--	--			2.13669	0.00223					2.13669	0.00536
--	--			2.13742	0.00224					2.13742	0.00537
--	--			2.13816	0.00225					2.13816	0.00539
--	--			2.13889	0.00225					2.13889	0.00541
--	--			2.13963	0.00226					2.13963	0.00542
--	--			2.14037	0.00227					2.14037	0.00544
--	--			2.1411	0.00227					2.1411	0.00545
--	--			2.14184	0.00228					2.14184	0.00546
--	--			2.14258	0.00228					2.14258	0.00547
--	--			2.14332	0.00229					2.14332	0.0055
--	--			2.14406	0.0023					2.14406	0.00551
--	--			2.1448	0.00231					2.1448	0.00552
--	--			2.14554	0.00232					2.14554	0.00553
--	--			2.14628	0.00233					2.14628	0.00555
--	--			2.14702	0.00234					2.14702	0.00558
--	--			2.14776	0.00235					2.14776	0.00559
--	--			2.14851	0.00236					2.14851	0.00561
--	--			2.14925	0.00237					2.14925	0.00562
--	--			2.14999	0.00237					2.14999	0.00563
--	--			2.15074	0.00238					2.15074	0.00564
--	--			2.15148	0.00238					2.15148	0.00565
--	--			2.15222	0.0024					2.15222	0.00567
--	--			2.15297	0.0024					2.15297	0.00567
--	--			2.15372	0.0024					2.15372	0.00568
--	--			2.15446	0.00241					2.15446	0.0057
--	--			2.15521	0.00241					2.15521	0.0057
--	--			2.15596	0.00242					2.15596	0.00571
--	--			2.15671	0.00242					2.15671	0.00572
--	--			2.15745	0.00243					2.15745	0.00573
--	--			2.1582	0.00243					2.1582	0.00574
--	--			2.15895	0.00243					2.15895	0.00575
--	--			2.1597	0.00244					2.1597	0.00577
--	--			2.16045	0.00245					2.16045	0.00578
--	--			2.1612	0.00245					2.1612	0.0058
--	--			2.16196	0.00246					2.16196	0.00582
--	--			2.16271	0.00247					2.16271	0.00583
--	--			2.16346	0.00248					2.16346	0.00585
--	--			2.16421	0.00249					2.16421	0.00588
--	--			2.16497	0.0025					2.16497	0.0059
--	--			2.16572	0.00251					2.16572	0.00591
--	--			2.16648	0.00252					2.16648	0.00593
--	--			2.16723	0.00253					2.16723	0.00595
--	--			2.16799	0.00254					2.16799	0.00597
--	--			2.16875	0.00254					2.16875	0.00597
--	--			2.1695	0.00256					2.1695	0.00599
--	--			2.17026	0.00257					2.17026	0.00601
--	--			2.17102	0.00258					2.17102	0.00603
--	--			2.17178	0.00258					2.17178	0.00605
--	--			2.17254	0.00259					2.17254	0.00607
--	--			2.1733	0.0026					2.1733	0.00609
--	--			2.17406	0.00261					2.17406	0.00611
--	--			2.17482	0.00262					2.17482	0.00612
--	--			2.17558	0.00262					2.17558	0.00614
--	--			2.17634	0.00263					2.17634	0.00615
--	--			2.1771	0.00264					2.1771	0.00617
--	--			2.17786	0.00265					2.17786	0.0062
--	--			2.17863	0.00266					2.17863	0.00622
--	--			2.17939	0.00267					2.17939	0.00624
--	--			2.18016	0.00267					2.18016	0.00625
--	--			2.18092	0.00268					2.18092	0.00628
--	--			2.18169	0.00269					2.18169	0.0063
--	--			2.18245	0.0027					2.18245	0.0063
--	--			2.18322	0.00271					2.18322	0.00633
--	--			2.18399	0.00272					2.18399	0.00635
--	--			2.18475	0.00273					2.18475	0.00636
--	--			2.18552	0.00274					2.18552	0.00636
--	--			2.18629	0.00275					2.18629	0.00639
--	--			2.18706	0.00275					2.18706	0.0064
--	--			2.18783	0.00277					2.18783	0.00642
--	--			2.1886	0.00277					2.1886	0.00644
--	--			2.18937	0.00278					2.18937	0.00645
--	--			2.19014	0.00279					2.19014	0.00646
--	--			2.19091	0.0028					2.19091	0.00647
--	--			2.19169	0.00281					2.19169	0.00648
--	--			2.19246	0.00281					2.19246	0.0065
--	--			2.19323	0.00282					2.19323	0.00651
--	--			2.19401	0.00283					2.19401	0.00652
--	--			2.19478	0.00284					2.19478	0.00654
--	--			2.19556	0.00285					2.19556	0.00655
--	--			2.19633	0.00286					2.19633	0.00658
--	--			2.19711	0.00287					2.19711	0.00659
--	--			2.19789	0.00287					2.19789	0.00662
--	--			2.19866	0.00288					2.19866	0.00664
--	--			2.19944	0.00289					2.19944	0.00666
--	--			2.20022	0.00289					2.20022	0.00668
--	--			2.201	0.00289					2.201	0.0067
--	--			2.20178	0.0029					2.20178	0.00673
--	--			2.20256	0.0029					2.20256	0.00672
--	--			2.20334	0.00291					2.20334	0.00674
--	--			2.20412	0.00292					2.20412	0.00676
--	--			2.2049	0.00293					2.2049	0.00679
--	--			2.20569	0.00294					2.20569	0.00681
--	--			2.20647	0.00295					2.20647	0.00683
--	--			2.20725	0.00296					2.20725	0.00686
--	--			2.20804	0.00296					2.20804	0.00687
--	--			2.20882	0.00297					2.20882	0.00689
--	--			2.20961	0.00298					2.20961	0.00691
--	--			2.21039	0.00299					2.21039	0.00692
--	--			2.21118	0.003					2.21118	0.00695
--	--			2.21197	0.00301					2.21197	0.00697
--	--			2.21275	0.00302					2.21275	0.00698
--	--			2.21354	0.00303					2.21354	0.00701
--	--			2.21433	0.00305					2.21433	0.00702
--	--			2.21512	0.00306					2.21512	0.00706
--	--			2.21591	0.00307					2.21591	0.00707
--	--			2.2167	0.00307					2.2167	0.00709
--	--			2.21749	0.00307					2.21749	0.0071
--	--			2.21828	0.00308					2.21828	0.00713
--	--			2.21907	0.00309					2.21907	0.00716
--	--			2.21987	0.00311					2.21987	0.00717
--	--			2.22066	0.00312					2.22066	0.00721
--	--			2.22145	0.00312					2.22145	0.00722
--	--			2.22225	0.00312					2.22225	0.00724
--	--			2.22304	0.00313					2.22304	0.00725
--	--			2.22384	0.00314					2.22384	0.00727
--	--			2.22463	0.00316					2.22463	0.00729
--	--			2.22543	0.00317					2.22543	0.00733
--	--			2.22623	0.00318					2.22623	0.00734
--	--			2.22702	0.00319					2.22702	0.00737
--	--			2.22782	0.00319					2.22782	0.0074
--	--			2.22862	0.00321					2.22862	0.00743
--	--			2.22942	0.00322					2.22942	0.00746
--	--			2.23022	0.00323					2.23022	0.00749
--	--			2.23102	0.00324					2.23102	0.00752
--	--			2.23182	0.00324					2.23182	0.00753
--	--			2.23262	0.00325					2.23262	0.00756
--	--			2.23343	0.00326					2.23343	0.00758
--	--			2.23423	0.00328					2.23423	0.00759
--	--			2.23503	0.00328					2.23503	0.00762
--	--			2.23584	0.00329					2.23584	0.00764
--	--			2.23664	0.0033					2.23664	0.00767
--	--			2.23745	0.00331					2.23745	0.00769
--	--			2.23825	0.00332					2.23825	0.0077
--	--			2.23906	0.00332					2.23906	0.00771
--	--			2.23986	0.00333					2.23986	0.00774
--	--			2.24067	0.00334					2.24067	0.00776
--	--			2.24148	0.00335					2.24148	0.0078
--	--			2.24229	0.00336					2.24229	0.00781
--	--			2.2431	0.00338					2.2431	0.00782
--	--			2.24391	0.00339					2.24391	0.00784
--	--			2.24472	0.00339					2.24472	0.00787
--	--			2.24553	0.0034					2.24553	0.0079
--	--			2.24634	0.00342					2.24634	0.00791
--	--			2.24715	0.00342					2.24715	0.00793
--	--			2.24797	0.00344					2.24797	0.00795
--	--			2.24878	0.00345					2.24878	0.00799
--	--			2.24959	0.00345					2.24959	0.00801
--	--			2.25041	0.00346					2.25041	0.00803
--	--			2.25122	0.00347					2.25122	0.00805
--	--			2.25204	0.00349					2.25204	0.00808
--	--			2.25285	0.0035					2.25285	0.00812
--	--			2.25367	0.00352					2.25367	0.00815
--	--			2.25449	0.00353					2.25449	0.00818
--	--			2.25531	0.00354					2.25531	0.00822
--	--			2.25613	0.00354					2.25613	0.00824
--	--			2.25694	0.00356					2.25694	0.00828
--	--			2.25776	0.00357					2.25776	0.00831
--	--			2.25858	0.00358					2.25858	0.00833
--	--			2.25941	0.00359					2.25941	0.00836
--	--			2.26023	0.0036					2.26023	0.00839
--	--			2.26105	0.00361					2.26105	0.00842
--	--			2.26187	0.00362					2.26187	0.00844
--	--			2.2627	0.00364					2.2627	0.00847
--	--			2.26352	0.00365					2.26352	0.0085
--	--			2.26434	0.00367					2.26434	0.00853
--	--			2.26517	0.00368					2.26517	0.00857
--	--			2.266	0.00368					2.266	0.00859
--	--			2.26682	0.00369					2.26682	0.00861
--	--			2.26765	0.00369					2.26765	0.00862
--	--			2.26848	0.00371					2.26848	0.00864
--	--			2.2693	0.00372					2.2693	0.00866
--	--			2.27013	0.00372					2.27013	0.00868
--	--			2.27096	0.00373					2.27096	0.00871
--	--			2.27179	0.00375					2.27179	0.00873
--	--			2.27262	0.00376					2.27262	0.00876
--	--			2.27345	0.00377					2.27345	0.00879
--	--			2.27429	0.00379					2.27429	0.00882
--	--			2.27512	0.0038					2.27512	0.00885
--	--			2.27595	0.00382					2.27595	0.00888
--	--			2.27679	0.00383					2.27679	0.00891
--	--			2.27762	0.00384					2.27762	0.00893
--	--			2.27845	0.00385					2.27845	0.00896
--	--			2.27929	0.00386					2.27929	0.00897
--	--			2.28013	0.00388					2.28013	0.00901
--	--			2.28096	0.00389					2.28096	0.00905
--	--			2.2818	0.0039					2.2818	0.00907
--	--			2.28264	0.00392					2.28264	0.00913
--	--			2.28348	0.00394					2.28348	0.00914
--	--			2.28432	0.00395					2.28432	0.00917
--	--			2.28516	0.00395					2.28516	0.0092
--	--			2.286	0.00396					2.286	0.00922
--	--			2.28684	0.00397					2.28684	0.00925
--	--			2.28768	0.00399					2.28768	0.00928
--	--			2.28852	0.00399					2.28852	0.00931
--	--			2.28936	0.004					2.28936	0.00933
--	--			2.29021	0.00402					2.29021	0.00936
--	--			2.29105	0.00403					2.29105	0.0094
--	--			2.2919	0.00405					2.2919	0.00944
--	--			2.29274	0.00406					2.29274	0.00947
--	--			2.29359	0.00407					2.29359	0.0095
--	--			2.29444	0.00407					2.29444	0.00952
--	--			2.29528	0.00408					2.29528	0.00954
--	--			2.29613	0.0041					2.29613	0.00957
--	--			2.29698	0.00411					2.29698	0.00961
--	--			2.29783	0.00412					2.29783	0.00963
--	--			2.29868	0.00415					2.29868	0.00968
--	--			2.29953	0.00416					2.29953	0.00973
--	--			2.30038	0.00418					2.30038	0.00976
--	--			2.30123	0.00419					2.30123	0.00979
--	--			2.30208	0.0042					2.30208	0.00982
--	--			2.30294	0.00422					2.30294	0.00988
--	--			2.30379	0.00423					2.30379	0.00991
--	--			2.30464	0.00424					2.30464	0.00993
--	--			2.3055	0.00424					2.3055	0.00996
--	--			2.30635	0.00425					2.30635	0.00999
--	--			2.30721	0.00427					2.30721	0.01002
--	--			2.30807	0.00429					2.30807	0.01006
--	--			2.30892	0.00431					2.30892	0.01011
--	--			2.30978	0.00432					2.30978	0.01013
--	--			2.31064	0.00432					2.31064	0.01017
--	--			2.3115	0.00434					2.3115	0.01021
--	--			2.31236	0.00435					2.31236	0.01023
--	--			2.31322	0.00436					2.31322	0.01025
--	--			2.31408	0.00437					2.31408	0.0103
--	--			2.31494	0.00438					2.31494	0.01032
--	--			2.31581	0.0044					2.31581	0.01036
--	--			2.31667	0.00441					2.31667	0.01039
--	--			2.31753	0.00443					2.31753	0.01042
--	--			2.3184	0.00444					2.3184	0.01048
--	--			2.31926	0.00445					2.31926	0.01051
--	--			2.32013	0.00446					2.32013	0.01055
--	--			2.321	0.00447					2.321	0.0106
--	--			2.32186	0.00448					2.32186	0.01064
--	--			2.32273	0.00449					2.32273	0.01066
--	--			2.3236	0.00451					2.3236	0.0107
--	--			2.32447	0.00453					2.32447	0.01076
--	--			2.32534	0.00454					2.32534	0.0108
--	--			2.32621	0.00456					2.32621	0.01084
--	--			2.32708	0.00457					2.32708	0.01088
--	--			2.32795	0.00458					2.32795	0.01092
--	--			2.32882	0.0046					2.32882	0.01097
--	--			2.32969	0.00461					2.32969	0.011
--	--			2.33057	0.00462					2.33057	0.01104
--	--			2.33144	0.00463					2.33144	0.01107
--	--			2.33232	0.00464					2.33232	0.01109
--	--			2.33319	0.00467					2.33319	0.01115
--	--			2.33407	0.00468					2.33407	0.01118
--	--			2.33495	0.00469					2.33495	0.01119
--	--			2.33582	0.00471					2.33582	0.01124
--	--			2.3367	0.00473					2.3367	0.01128
--	--			2.33758	0.00473					2.33758	0.01133
--	--			2.33846	0.00474					2.33846	0.01135
--	--			2.33934	0.00476					2.33934	0.01139
--	--			2.34022	0.00478					2.34022	0.01141
--	--			2.3411	0.00481					2.3411	0.01147
--	--			2.34198	0.00482					2.34198	0.01151
--	--			2.34287	0.00484					2.34287	0.01155
--	--			2.34375	0.00486					2.34375	0.0116
--	--			2.34463	0.00487					2.34463	0.01163
--	--			2.34552	0.0049					2.34552	0.01168
--	--			2.3464	0.00492					2.3464	0.01172
--	--			2.34729	0.00493					2.34729	0.01174
--	--			2.34818	0.00496					2.34818	0.01179
--	--			2.34906	0.00497					2.34906	0.01184
--	--			2.34995	0.00498					2.34995	0.01187
--	--			2.35084	0.00501					2.35084	0.01191
--	--			2.35173	0.00503					2.35173	0.01193
--	--			2.35262	0.00504					2.35262	0.01198
--	--			2.35351	0.00505					2.35351	0.01201
--	--			2.3544	0.00506					2.3544	0.01207
--	--			2.3553	0.00507					2.3553	0.01209
--	--			2.35619	0.00508					2.35619	0.01213
--	--			2.35708	0.00509					2.35708	0.01218
--	--			2.35798	0.0051					2.35798	0.01221
--	--			2.35887	0.00511					2.35887	0.01225
--	--			2.35977	0.00512					2.35977	0.01228
--	--			2.36066	0.00513					2.36066	0.01233
--	--			2.36156	0.00515					2.36156	0.01238
--	--			2.36246	0.00516					2.36246	0.01242
--	--			2.36336	0.00517					2.36336	0.01246
--	--			2.36425	0.0052					2.36425	0.01252
--	--			2.36515	0.00521					2.36515	0.01257
--	--			2.36605	0.00522					2.36605	0.01262
--	--			2.36696	0.00524					2.36696	0.01266
--	--			2.36786	0.00526					2.36786	0.01272
--	--			2.36876	0.00528					2.36876	0.01275
--	--			2.36966	0.0053					2.36966	0.0128
--	--			2.37057	0.00532					2.37057	0.01285
--	--			2.37147	0.00533					2.37147	0.01287
--	--			2.37238	0.00536					2.37238	0.01294
--	--			2.37328	0.00537					2.37328	0.01298
--	--			2.37419	0.00539					2.37419	0.01303
--	--			2.3751	0.0054					2.3751	0.01307
--	--			2.376	0.00542					2.376	0.01311
--	--			2.37691	0.00543					2.37691	0.01317
--	--			2.37782	0.00545					2.37782	0.01321
--	--			2.37873	0.00545					2.37873	0.01324
--	--			2.37964	0.00546					2.37964	0.01327
--	--			2.38055	0.00548					2.38055	0.01332
--	--			2.38147	0.0055					2.38147	0.01336
--	--			2.38238	0.00551					2.38238	0.01339
--	--			2.38329	0.00553					2.38329	0.01346
--	--			2.38421	0.00553					2.38421	0.0135
--	--			2.38512	0.00554					2.38512	0.01352
--	--			2.38604	0.00555					2.38604	0.01357
--	--			2.38695	0.00556					2.38695	0.0136
--	--			2.38787	0.00557					2.38787	0.01364
--	--			2.38879	0.0056					2.38879	0.0137
--	--			2.38971	0.00562					2.38971	0.01375
--	--			2.39063	0.00563					2.39063	0.01381
--	--			2.39154	0.00566					2.39154	0.01388
--	--			2.39247	0.00569					2.39247	0.01396
--	--			2.39339	0.00571					2.39339	0.01403
--	--			2.39431	0.00573					2.39431	0.01408
--	--			2.39523	0.00574					2.39523	0.01411
--	--			2.39615	0.00575					2.39615	0.01418
--	--			2.39708	0.00577					2.39708	0.01422
--	--			2.398	0.00579					2.398	0.01425
--	--			2.39893	0.0058					2.39893	0.0143
--	--			2.39986	0.0058					2.39986	0.01434
--	--			2.40078	0.00584					2.40078	0.0144
--	--			2.40171	0.00585					2.40171	0.01447
--	--			2.40264	0.00588					2.40264	0.01454
--	--			2.40357	0.0059					2.40357	0.01462
--	--			2.4045	0.00594					2.4045	0.01469
--	--			2.40543	0.00596					2.40543	0.01473
--	--			2.40636	0.00597					2.40636	0.01476
--	--			2.40729	0.00598					2.40729	0.01479
--	--			2.40822	0.006					2.40822	0.01484
--	--			2.40916	0.00603					2.40916	0.01488
--	--			2.41009	0.00606					2.41009	0.01494
--	--			2.41103	0.00608					2.41103	0.01499
--	--			2.41196	0.00608					2.41196	0.01503
--	--			2.4129	0.00609					2.4129	0.01506
--	--			2.41383	0.00612					2.41383	0.01513
--	--			2.41477	0.00615					2.41477	0.01519
--	--			2.41571	0.00615					2.41571	0.01525
--	--			2.41665	0.00617					2.41665	0.0153
--	--			2.41759	0.0062					2.41759	0.01535
--	--			2.41853	0.0062					2.41853	0.01537
--	--			2.41947	0.0062					2.41947	0.01541
--	--			2.42041	0.00621					2.42041	0.01545
--	--			2.42136	0.00623					2.42136	0.01551
--	--			2.4223	0.00626					2.4223	0.01557
--	--			2.42325	0.00628					2.42325	0.0156
--	--			2.42419	0.00628					2.42419	0.01567
--	--			2.42514	0.00631					2.42514	0.01573
--	--			2.42608	0.00632					2.42608	0.01576
--	--			2.42703	0.00634					2.42703	0.01584
--	--			2.42798	0.00638					2.42798	0.01593
--	--			2.42893	0.00638					2.42893	0.01597
--	--			2.42988	0.0064					2.42988	0.01603
--	--			2.43083	0.00643					2.43083	0.01606
--	--			2.43178	0.00645					2.43178	0.01611
--	--			2.43273	0.00647					2.43273	0.01616
--	--			2.43368	0.0065					2.43368	0.01622
--	--			2.43464	0.00651					2.43464	0.01626
--	--			2.43559	0.00655					2.43559	0.01635
--	--			2.43654	0.00658					2.43654	0.01642
--	--			2.4375	0.00658					2.4375	0.01647
--	--			2.43846	0.00661					2.43846	0.01655
--	--			2.43941	0.00664					2.43941	0.01664
--	--			2.44037	0.00664					2.44037	0.01667
--	--			2.44133	0.00667					2.44133	0.01675
--	--			2.44229	0.0067					2.44229	0.0168
--	--			2.44325	0.00672					2.44325	0.01684
--	--			2.44421	0.00676					2.44421	0.0169
--	--			2.44517	0.00678					2.44517	0.01698
--	--			2.44613	0.0068					2.44613	0.01705
--	--			2.4471	0.00682					2.4471	0.0171
--	--			2.44806	0.00682					2.44806	0.01717
--	--			2.44902	0.00686					2.44902	0.01722
--	--			2.44999	0.00689					2.44999	0.01729
--	--			2.45096	0.00691					2.45096	0.01736
--	--			2.45192	0.00693					2.45192	0.01743
--	--			2.45289	0.00695					2.45289	0.01749
--	--			2.45386	0.00696					2.45386	0.01755
--	--			2.45483	0.00698					2.45483	0.0176
--	--			2.4558	0.00702					2.4558	0.01768
--	--			2.45677	0.00702					2.45677	0.01772
--	--			2.45774	0.00704					2.45774	0.01778
--	--			2.45871	0.00705					2.45871	0.01785
--	--			2.45969	0.00706					2.45969	0.01788
--	--			2.46066	0.00709					2.46066	0.01794
--	--			2.46163	0.00711					2.46163	0.018
--	--			2.46261	0.00714					2.46261	0.01809
--	--			2.46359	0.00717					2.46359	0.01815
--	--			2.46456	0.00719					2.46456	0.01822
--	--			2.46554	0.0072					2.46554	0.01828
--	--			2.46652	0.00724					2.46652	0.01834
--	--			2.4675	0.00726					2.4675	0.01839
--	--			2.46848	0.00728					2.46848	0.01844
--	--			2.46946	0.00731					2.46946	0.0185
--	--			2.47044	0.00734					2.47044	0.01854
--	--			2.47142	0.00735					2.47142	0.0186
--	--			2.4724	0.00738					2.4724	0.01866
--	--			2.47339	0.0074					2.47339	0.01872
--	--			2.47437	0.00742					2.47437	0.01879
--	--			2.47536	0.00744					2.47536	0.01888
--	--			2.47634	0.00746					2.47634	0.01894
--	--			2.47733	0.00748					2.47733	0.019
--	--			2.47832	0.00751					2.47832	0.01905
--	--			2.47931	0.00752					2.47931	0.0191
--	--			2.4803	0.00754					2.4803	0.01917
--	--			2.48129	0.00756					2.48129	0.01923
--	--			2.48228	0.00757					2.48228	0.0193
--	--			2.48327	0.00758					2.48327	0.01936
--	--			2.48426	0.00761					2.48426	0.01943
--	--			2.48526	0.00762					2.48526	0.01951
--	--			2.48625	0.00765					2.48625	0.01958
--	--			2.48724	0.00766					2.48724	0.01965
--	--			2.48824	0.00769					2.48824	0.01975
--	--			2.48924	0.00772					2.48924	0.01982
--	--			2.49023	0.00776					2.49023	0.0199
--	--			2.49123	0.00778					2.49123	0.01998
--	--			2.49223	0.0078					2.49223	0.02005
--	--			2.49323	0.00782					2.49323	0.02013
--	--			2.49423	0.00784					2.49423	0.02019
--	--			2.49523	0.00786					2.49523	0.02026
--	--			2.49623	0.00788					2.49623	0.02031
--	--			2.49724	0.00791					2.49724	0.0204
--	--			2.49824	0.00794					2.49824	0.02045
--	--			2.49925	0.00795					2.49925	0.02051
--	--			2.50025	0.00797					2.50025	0.02057
--	--			2.50126	0.008					2.50126	0.02065
--	--			2.50226	0.00802					2.50226	0.02074
--	--			2.50327	0.00804					2.50327	0.02079
--	--			2.50428	0.00804					2.50428	0.02086
--	--			2.50529	0.00807					2.50529	0.02094
--	--			2.5063	0.00806					2.5063	0.02098
--	--			2.50731	0.00809					2.50731	0.02104
--	--			2.50832	0.00811					2.50832	0.02112
--	--			2.50934	0.00813					2.50934	0.02118
--	--			2.51035	0.00814					2.51035	0.02124
--	--			2.51136	0.00818					2.51136	0.02131
--	--			2.51238	0.00821					2.51238	0.02141
--	--			2.51339	0.00824					2.51339	0.02146
--	--			2.51441	0.00825					2.51441	0.02153
--	--			2.51543	0.00829					2.51543	0.02161
--	--			2.51645	0.00832					2.51645	0.02168
--	--			2.51747	0.00835					2.51747	0.02171
--	--			2.51849	0.00838					2.51849	0.02179
--	--			2.51951	0.00842					2.51951	0.02188
--	--			2.52053	0.00846					2.52053	0.02194
--	--			2.52155	0.00849					2.52155	0.02201
--	--			2.52258	0.00851					2.52258	0.02208
--	--			2.5236	0.00853					2.5236	0.02215
--	--			2.52462	0.00856					2.52462	0.02221
--	--			2.52565	0.00859					2.52565	0.02231
--	--			2.52668	0.00864					2.52668	0.02239
--	--			2.5277	0.00866					2.5277	0.02248
--	--			2.52873	0.00868					2.52873	0.02253
--	--			2.52976	0.0087					2.52976	0.02262
--	--			2.53079	0.00873					2.53079	0.02271
--	--			2.53182	0.00875					2.53182	0.02277
--	--			2.53285	0.00877					2.53285	0.02286
--	--			2.53389	0.00879					2.53389	0.02296
--	--			2.53492	0.0088					2.53492	0.02301
--	--			2.53595	0.00882					2.53595	0.02308
--	--			2.53699	0.00885					2.53699	0.02316
--	--			2.53803	0.00888					2.53803	0.02324
--	--			2.53906	0.00893					2.53906	0.02334
--	--			2.5401	0.00895					2.5401	0.02344
--	--			2.54114	0.00898					2.54114	0.02352
--	--			2.54218	0.009					2.54218	0.0236
--	--			2.54322	0.00903					2.54322	0.02368
--	--			2.54426	0.00907					2.54426	0.02376
--	--			2.5453	0.00909					2.5453	0.02384
--	--			2.54634	0.00911					2.54634	0.02392
--	--			2.54739	0.00913					2.54739	0.02398
--	--			2.54843	0.00914					2.54843	0.02408
--	--			2.54948	0.00916					2.54948	0.02414
--	--			2.55052	0.00919					2.55052	0.02422
--	--			2.55157	0.00922					2.55157	0.02429
--	--			2.55262	0.00924					2.55262	0.02435
--	--			2.55367	0.00925					2.55367	0.02442
--	--			2.55472	0.00927					2.55472	0.02448
--	--			2.55577	0.00928					2.55577	0.02453
--	--			2.55682	0.00932					2.55682	0.02459
--	--			2.55787	0.00933					2.55787	0.02464
--	--			2.55892	0.00935					2.55892	0.02472
--	--			2.55998	0.00938					2.55998	0.0248
--	--			2.56103	0.00939					2.56103	0.02485
--	--			2.56209	0.00942					2.56209	0.02496
--	--			2.56314	0.00944					2.56314	0.02501
--	--			2.5642	0.00949					2.5642	0.02512
--	--			2.56526	0.00952					2.56526	0.02519
--	--			2.56632	0.00956					2.56632	0.02528
--	--			2.56738	0.0096					2.56738	0.02538
--	--			2.56844	0.00962					2.56844	0.02547
--	--			2.5695	0.00966					2.5695	0.02558
--	--			2.57056	0.00968					2.57056	0.02566
--	--			2.57163	0.00972					2.57163	0.02576
--	--			2.57269	0.00977					2.57269	0.02588
--	--			2.57376	0.0098					2.57376	0.02598
--	--			2.57482	0.00984					2.57482	0.0261
--	--			2.57589	0.00987					2.57589	0.02616
--	--			2.57696	0.00989					2.57696	0.02623
--	--			2.57803	0.00993					2.57803	0.02636
--	--			2.5791	0.00996					2.5791	0.02643
--	--			2.58017	0.00998					2.58017	0.02653
--	--			2.58124	0.01001					2.58124	0.02661
--	--			2.58231	0.01005					2.58231	0.02674
--	--			2.58339	0.01008					2.58339	0.02683
--	--			2.58446	0.0101					2.58446	0.02694
--	--			2.58553	0.01014					2.58553	0.02704
--	--			2.58661	0.01017					2.58661	0.02715
--	--			2.58769	0.0102					2.58769	0.02726
--	--			2.58877	0.01024					2.58877	0.02736
--	--			2.58984	0.01026					2.58984	0.02746
--	--			2.59092	0.01029					2.59092	0.02758
--	--			2.592	0.01034					2.592	0.0277
--	--			2.59309	0.01038					2.59309	0.02782
--	--			2.59417	0.01043					2.59417	0.02798
--	--			2.59525	0.01046					2.59525	0.02808
--	--			2.59633	0.01051					2.59633	0.02823
--	--			2.59742	0.01057					2.59742	0.02835
--	--			2.59851	0.01061					2.59851	0.02853
--	--			2.59959	0.01064					2.59959	0.0286
--	--			2.60068	0.01067					2.60068	0.0287
--	--			2.60177	0.01071					2.60177	0.0288
--	--			2.60286	0.01076					2.60286	0.02894
--	--			2.60395	0.01078					2.60395	0.02909
--	--			2.60504	0.01081					2.60504	0.0292
--	--			2.60613	0.01086					2.60613	0.02934
--	--			2.60723	0.01091					2.60723	0.02948
--	--			2.60832	0.01094					2.60832	0.02958
--	--			2.60941	0.01098					2.60941	0.02969
--	--			2.61051	0.01102					2.61051	0.02984
--	--			2.61161	0.01103					2.61161	0.02993
--	--			2.6127	0.01109					2.6127	0.03004
--	--			2.6138	0.01112					2.6138	0.03015
--	--			2.6149	0.01116					2.6149	0.03029
--	--			2.616	0.01119					2.616	0.03039
--	--			2.61711	0.01122					2.61711	0.03056
--	--			2.61821	0.01127					2.61821	0.03074
--	--			2.61931	0.01132					2.61931	0.0309
--	--			2.62042	0.01136					2.62042	0.03104
--	--			2.62152	0.01142					2.62152	0.03115
--	--			2.62263	0.01147					2.62263	0.03131
--	--			2.62373	0.0115					2.62373	0.03148
--	--			2.62484	0.01155					2.62484	0.03166
--	--			2.62595	0.01161					2.62595	0.03184
--	--			2.62706	0.01165					2.62706	0.03201
--	--			2.62817	0.01171					2.62817	0.03218
--	--			2.62928	0.01178					2.62928	0.03239
--	--			2.6304	0.01183					2.6304	0.03258
--	--			2.63151	0.01189					2.63151	0.03277
--	--			2.63262	0.01195					2.63262	0.03294
--	--			2.63374	0.01201					2.63374	0.03318
--	--			2.63486	0.01209					2.63486	0.03338
--	--			2.63597	0.01217					2.63597	0.03357
--	--			2.63709	0.01224					2.63709	0.03379
--	--			2.63821	0.0123					2.63821	0.03402
--	--			2.63933	0.01236					2.63933	0.03424
--	--			2.64045	0.01244					2.64045	0.03447
--	--			2.64157	0.01253					2.64157	0.03469
--	--			2.6427	0.01258					2.6427	0.0349
--	--			2.64382	0.01265					2.64382	0.03511
--	--			2.64495	0.01273					2.64495	0.03536
--	--			2.64607	0.01459					2.64607	0.03561
--	--			2.6472	0.01478					2.6472	0.03587
--	--			2.64833	0.01497					2.64833	0.03613
--	--			2.64946	0.01514					2.64946	0.03643
--	--			2.65059	0.01534					2.65059	0.03673
--	--			2.65172	0.01554					2.65172	0.03697
--	--			2.65285	0.01575					2.65285	0.03726
--	--			2.65398	0.01594					2.65398	0.03757
--	--			2.65512	0.01611					2.65512	0.03785
--	--			2.65625	0.01638					2.65625	0.0382
--	--			2.65739	0.01659					2.65739	0.03854
--	--			2.65852	0.0168					2.65852	0.03888
--	--			2.65966	0.01697					2.65966	0.03917
--	--			2.6608	0.01723					2.6608	0.03949
--	--			2.66194	0.01744					2.66194	0.03984
--	--			2.66308	0.01767					2.66308	0.04023
--	--			2.66422	0.01791					2.66422	0.0406
--	--			2.66536	0.01816					2.66536	0.041
--	--			2.66651	0.01839					2.66651	0.04137
--	--			2.66765	0.01871					2.66765	0.04177
--	--			2.6688	0.01898					2.6688	0.04218
--	--			2.66994	0.01929					2.66994	0.04263
--	--			2.67109	0.0196					2.67109	0.04305
--	--			2.67224	0.01992					2.67224	0.04351
--	--			2.67339	0.02025					2.67339	0.04401
--	--			2.67454	0.02051					2.67454	0.04445
--	--			2.67569	0.02087					2.67569	0.04494
--	--			2.67684	0.02125					2.67684	0.04542
--	--			2.67799	0.02168					2.67799	0.04597
--	--			2.67915	0.02209					2.67915	0.04654
--	--			2.6803	0.02253					2.6803	0.04708
--	--			2.68146	0.02298					2.68146	0.04764
--	--			2.68262	0.02348					2.68262	0.04822
--	--			2.68378	0.02392					2.68378	0.04874
--	--			2.68494	0.02439					2.68494	0.04937
--	--			2.6861	0.02487					2.6861	0.04996
--	--			2.68726	0.02536					2.68726	0.05056
--	--			2.68842	0.02589					2.68842	0.05117
--	--			2.68958	0.02636					2.68958	0.05185
--	--			2.69075	0.02695					2.69075	0.05251
--	--			2.69191	0.02759					2.69191	0.05322
--	--			2.69308	0.02826					2.69308	0.05393
--	--			2.69425	0.02895					2.69425	0.05469
--	--			2.69541	0.02964					2.69541	0.05545
--	--			2.69658	0.03035					2.69658	0.05628
--	--			2.69775	0.03108					2.69775	0.05713
--	--			2.69893	0.03193					2.69893	0.05803
--	--			2.7001	0.03273					2.7001	0.05888
--	--			2.70127	0.03346					2.70127	0.05981
--	--			2.70245	0.03438					2.70245	0.06079
--	--			2.70362	0.03534					2.70362	0.06177
--	--			2.7048	0.03628					2.7048	0.06285
--	--			2.70598	0.03736					2.70598	0.06397
--	--			2.70715	0.03843					2.70715	0.06512
--	--			2.70833	0.03964					2.70833	0.06628
--	--			2.70951	0.0407					2.70951	0.06745
--	--			2.7107	0.04174					2.7107	0.06863
--	--			2.71188	0.04298					2.71188	0.06991
--	--			2.71306	0.04441					2.71306	0.07123
--	--			2.71425	0.04583					2.71425	0.07259
--	--			2.71543	0.04725					2.71543	0.07392
--	--			2.71662	0.04874					2.71662	0.07535
--	--			2.71781	0.05029					2.71781	0.07676
--	--			2.719	0.05187					2.719	0.07826
--	--			2.72019	0.05365					2.72019	0.07975
--	--			2.72138	0.05538					2.72138	0.08134
--	--			2.72257	0.0573					2.72257	0.083
--	--			2.72376	0.05934					2.72376	0.08471
--	--			2.72496	0.06141					2.72496	0.08646
--	--			2.72615	0.06361					2.72615	0.08826
--	--			2.72735	0.06593					2.72735	0.09006
--	--			2.72854	0.06836					2.72854	0.09197
--	--			2.72974	0.07084					2.72974	0.0939
--	--			2.73094	0.07338					2.73094	0.09597
--	--			2.73214	0.07583					2.73214	0.09805
--	--			2.73334	0.07847					2.73334	0.10021
--	--			2.73455	0.08132					2.73455	0.1025
--	--			2.73575	0.08434					2.73575	0.1047
--	--			2.73696	0.08732					2.73696	0.10707
--	--			2.73816	0.09054					2.73816	0.10949
--	--			2.73937	0.09388					2.73937	0.11201
--	--			2.74058	0.09749					2.74058	0.11464
--	--			2.74178	0.10117					2.74178	0.11726
--	--			2.74299	0.10481					2.74299	0.11991
--	--			2.74421	0.1087					2.74421	0.12269
--	--			2.74542	0.11282					2.74542	0.12554
--	--			2.74663	0.11696					2.74663	0.1285
--	--			2.74784	0.12139					2.74784	0.13158
--	--			2.74906	0.12629					2.74906	0.13493
--	--			2.75028	0.13107					2.75028	0.13816
--	--			2.75149	0.13595					2.75149	0.14153
--	--			2.75271	0.1411					2.75271	0.14496
--	--			2.75393	0.14621					2.75393	0.14829
--	--			2.75515	0.15164					2.75515	0.15192
--	--			2.75637	0.15747					2.75637	0.15578
--	--			2.7576	0.16329					2.7576	0.1597
--	--			2.75882	0.16962					2.75882	0.16379
--	--			2.76005	0.17582					2.76005	0.16775
--	--			2.76127	0.18206					2.76127	0.17192
--	--			2.7625	0.18904					2.7625	0.17624
--	--			2.76373	0.19565					2.76373	0.18054
--	--			2.76496	0.20225					2.76496	0.18497
--	--			2.76619	0.209					2.76619	0.18955
--	--			2.76742	0.21605					2.76742	0.19419
--	--			2.76865	0.22336					2.76865	0.19888
--	--			2.76989	0.23085					2.76989	0.20372
--	--			2.77112	0.2385					2.77112	0.20873
--	--			2.77236	0.24635					2.77236	0.2138
--	--			2.77359	0.25438					2.77359	0.21915
--	--			2.77483	0.26243					2.77483	0.2244
--	--			2.77607	0.27043					2.77607	0.22974
--	--			2.77731	0.27887					2.77731	0.23515
--	--			2.77855	0.28672					2.77855	0.24067
--	--			2.7798	0.29515					2.7798	0.24642
--	--			2.78104	0.30352					2.78104	0.25229
--	--			2.78229	0.31145					2.78229	0.25817
--	--			2.78353	0.32005					2.78353	0.26416
--	--			2.78478	0.3288					2.78478	0.27028
--	--			2.78603	0.33785					2.78603	0.27664
--	--			2.78728	0.34698					2.78728	0.28299
--	--			2.78853	0.35515					2.78853	0.28927
--	--			2.78978	0.36402					2.78978	0.2957
--	--			2.79103	0.37302					2.79103	0.30208
--	--			2.79228	0.38189					2.79228	0.30868
--	--			2.79354	0.39074					2.79354	0.31524
--	--			2.7948	0.39973					2.7948	0.322
--	--			2.79605	0.4087					2.79605	0.32876
--	--			2.79731	0.41747					2.79731	0.33575
--	--			2.79857	0.42567					2.79857	0.34259
--	--			2.79983	0.43413					2.79983	0.34965
--	--			2.80109	0.44292					2.80109	0.35667
--	--			2.80236	0.4518					2.80236	0.36369
--	--			2.80362	0.46044					2.80362	0.37104
--	--			2.80488	0.46879					2.80488	0.37818
--	--			2.80615	0.47664					2.80615	0.38509
--	--			2.80742	0.48402					2.80742	0.39226
--	--			2.80869	0.49225					2.80869	0.39909
--	--			2.80996	0.50004					2.80996	0.40615
--	--			2.81123	0.50809					2.81123	0.4134
--	--			2.8125	0.51535					2.8125	0.42049
--	--			2.81377	0.52335					2.81377	0.42772
--	--			2.81505	0.53012					2.81505	0.43495
--	--			2.81632	0.53753					2.81632	0.44197
--	--			2.8176	0.54434					2.8176	0.44884
--	--			2.81888	0.55185					2.81888	0.45608
--	--			2.82016	0.55897					2.82016	0.46285
--	--			2.82144	0.56593					2.82144	0.46949
--	--			2.82272	0.57262					2.82272	0.47641
--	--			2.824	0.57897					2.824	0.48308
--	--			2.82528	0.58533					2.82528	0.48976
--	--			2.82657	0.59156					2.82657	0.49662
--	--			2.82785	0.59849					2.82785	0.50346
--	--			2.82914	0.60478					2.82914	0.51052
--	--			2.83043	0.61107					2.83043	0.51732
--	--			2.83172	0.61671					2.83172	0.52361
--	--			2.83301	0.62265					2.83301	0.53025
--	--			2.8343	0.62792					2.8343	0.5367
--	--			2.8356	0.63366					2.8356	0.54294
--	--			2.83689	0.63838					2.83689	0.54896
--	--			2.83818	0.64367					2.83818	0.55509
--	--			2.83948	0.6494					2.83948	0.56074
--	--			2.84078	0.65471					2.84078	0.56694
--	--			2.84208	0.6594					2.84208	0.57305
--	--			2.84338	0.66343					2.84338	0.57891
--	--			2.84468	0.66846					2.84468	0.58485
--	--			2.84598	0.6732					2.84598	0.59058
--	--			2.84729	0.6784					2.84729	0.59609
--	--			2.84859	0.68233					2.84859	0.60117
--	--			2.8499	0.68643					2.8499	0.60637
--	--			2.8512	0.69025					2.8512	0.61139
--	--			2.85251	0.69405					2.85251	0.61689
--	--			2.85382	0.69802					2.85382	0.62172
--	--			2.85513	0.70165					2.85513	0.62644
--	--			2.85645	0.70555					2.85645	0.63123
--	--			2.85776	0.70949					2.85776	0.63643
--	--			2.85907	0.71288					2.85907	0.64118
--	--			2.86039	0.71628					2.86039	0.646
--	--			2.86171	0.71914					2.86171	0.65053
--	--			2.86302	0.72194					2.86302	0.65476
--	--			2.86434	0.72635					2.86434	0.65891
--	--			2.86566	0.72935					2.86566	0.663
--	--			2.86699	0.73237					2.86699	0.66714
--	--			2.86831	0.73554					2.86831	0.6711
--	--			2.86963	0.73853					2.86963	0.67497
--	--			2.87096	0.7412					2.87096	0.67842
--	--			2.87229	0.74429					2.87229	0.68218
--	--			2.87361	0.74737					2.87361	0.68571
--	--			2.87494	0.7503					2.87494	0.68926
--	--			2.87627	0.75289					2.87627	0.69281
--	--			2.8776	0.75506					2.8776	0.6959
--	--			2.87894	0.75791					2.87894	0.69906
--	--			2.88027	0.76098					2.88027	0.70193
--	--			2.88161	0.7634					2.88161	0.7051
--	--			2.88294	0.76653					2.88294	0.70828
--	--			2.88428	0.76904					2.88428	0.71152
--	--			2.88562	0.77062					2.88562	0.71443
--	--			2.88696	0.77319					2.88696	0.71695
--	--			2.8883	0.77591					2.8883	0.71963
--	--			2.88964	0.77774					2.88964	0.72241
--	--			2.89099	0.78081					2.89099	0.72526
--	--			2.89233	0.7836					2.89233	0.72831
--	--			2.89368	0.78534					2.89368	0.73088
--	--			2.89503	0.78724					2.89503	0.73338
--	--			2.89638	0.78915					2.89638	0.73615
--	--			2.89773	0.79191					2.89773	0.73844
--	--			2.89908	0.79434					2.89908	0.74095
--	--			2.90043	0.79656					2.90043	0.74322
--	--			2.90179	0.7987					2.90179	0.74581
--	--			2.90314	0.8006					2.90314	0.74801
--	--			2.9045	0.80179					2.9045	0.74995
--	--			2.90586	0.80393					2.90586	0.7523
--	--			2.90721	0.8062					2.90721	0.75428
--	--			2.90858	0.80769					2.90858	0.75639
--	--			2.90994	0.80889					2.90994	0.75856
--	--			2.9113	0.81081					2.9113	0.76046
--	--			2.91266	0.81206					2.91266	0.76202
--	--			2.91403	0.81382					2.91403	0.76396
--	--			2.9154	0.816					2.9154	0.76571
--	--			2.91676	0.81755					2.91676	0.7675
--	--			2.91813	0.81922					2.91813	0.76892
--	--			2.9195	0.82083					2.9195	0.77097
--	--			2.92088	0.82236					2.92088	0.77284
--	--			2.92225	0.8233					2.92225	0.7743
--	--			2.92362	0.82423					2.92362	0.77593
--	--			2.925	0.82549					2.925	0.77729
--	--			2.92638	0.8273					2.92638	0.77871
--	--			2.92776	0.82907					2.92776	0.77985
--	--			2.92914	0.82991					2.92914	0.78136
--	--			2.93052	0.83154					2.93052	0.78293
--	--			2.9319	0.83329					2.9319	0.78409
--	--			2.93328	0.83508					2.93328	0.78559
--	--			2.93467	0.83634					2.93467	0.78774
--	--			2.93605	0.83747					2.93605	0.78904
--	--			2.93744	0.83873					2.93744	0.79034
--	--			2.93883	0.84034					2.93883	0.79175
--	--			2.94022	0.84184					2.94022	0.79334
--	--			2.94161	0.8433					2.94161	0.79466
--	--			2.943	0.84477					2.943	0.79608
--	--			2.9444	0.84644					2.9444	0.79752
--	--			2.94579	0.8479					2.94579	0.79851
--	--			2.94719	0.85007					2.94719	0.79987
--	--			2.94859	0.85089					2.94859	0.80148
--	--			2.94999	0.85298					2.94999	0.80305
--	--			2.95139	0.85434					2.95139	0.80472
--	--			2.95279	0.85546					2.95279	0.80615
--	--			2.95419	0.85671					2.95419	0.80747
--	--			2.9556	0.85718					2.9556	0.80838
--	--			2.95701	0.85862					2.95701	0.8093
--	--			2.95841	0.8601					2.95841	0.81032
--	--			2.95982	0.86482					2.95982	0.81299
--	--			2.96123	0.86657					2.96123	0.81433
--	--			2.96264	0.86798					2.96264	0.81572
--	--			2.96406	0.86903					2.96406	0.81738
--	--			2.96547	0.86949					2.96547	0.81824
--	--			2.96689	0.87095					2.96689	0.81878
--	--			2.9683	0.87337					2.9683	0.8197
--	--			2.96972	0.87394					2.96972	0.82066
--	--			2.97114	0.87564					2.97114	0.82138
--	--			2.97256	0.87724					2.97256	0.82312
--	--			2.97398	0.87854					2.97398	0.82422
--	--			2.97541	0.87901					2.97541	0.82524
--	--			2.97683	0.88018					2.97683	0.82644
--	--			2.97826	0.88236					2.97826	0.82801
--	--			2.97969	0.88342					2.97969	0.82865
--	--			2.98112	0.88466					2.98112	0.82982
--	--			2.98255	0.88636					2.98255	0.83131
--	--			2.98398	0.88782					2.98398	0.83211
--	--			2.98541	0.88796					2.98541	0.83284
--	--			2.98685	0.89027					2.98685	0.83326
--	--			2.98828	0.89124					2.98828	0.83397
--	--			2.98972	0.89183					2.98972	0.83552
--	--			2.99116	0.89303					2.99116	0.83637
--	--			2.9926	0.89423					2.9926	0.83713
--	--			2.99404	0.89457					2.99404	0.83817
--	--			2.99548	0.89559					2.99548	0.83951
--	--			2.99693	0.89669					2.99693	0.8407
--	--			2.99837	0.89745					2.99837	0.84192
--	--			2.99982	0.89783					2.99982	0.8431
--	--			3.00127	0.89866					3.00127	0.84359
--	--			3.00272	0.89963					3.00272	0.84415
--	--			3.00417	0.89935					3.00417	0.84506
--	--			3.00562	0.89908					3.00562	0.84563
--	--			3.00708	0.89975					3.00708	0.84706
--	--			3.00853	0.90153					3.00853	0.84789
--	--			3.00999	0.90149					3.00999	0.84914
--	--			3.01145	0.90349					3.01145	0.85065
--	--			3.01291	0.90457					3.01291	0.85078
--	--			3.01437	0.90419					3.01437	0.85168
--	--			3.01583	0.905					3.01583	0.85306
--	--			3.01729	0.90715					3.01729	0.85438
--	--			3.01876	0.908					3.01876	0.85482
--	--			3.02023	0.90882					3.02023	0.85558
--	--			3.02169	0.90982					3.02169	0.85623
--	--			3.02316	0.91138					3.02316	0.85725
--	--			3.02464	0.91388					3.02464	0.85856
--	--			3.02611	0.9164					3.02611	0.8602
--	--			3.02758	0.91868					3.02758	0.86114
--	--			3.02906	0.92081					3.02906	0.86238
--	--			3.03053	0.92255					3.03053	0.86331
--	--			3.03201	0.92271					3.03201	0.8645
--	--			3.03349	0.92404					3.03349	0.86576
--	--			3.03497	0.92546					3.03497	0.86658
--	--			3.03646	0.9267					3.03646	0.86834
--	--			3.03794	0.92779					3.03794	0.86963
--	--			3.03943	0.9287					3.03943	0.87027
--	--			3.04091	0.92924					3.04091	0.87047
--	--			3.0424	0.9291					3.0424	0.8711
--	--			3.04389	0.93022					3.04389	0.87193
--	--			3.04538	0.93119					3.04538	0.87305
--	--			3.04688	0.93111					3.04688	0.8733
--	--			3.04837	0.93113					3.04837	0.8739
--	--			3.04987	0.9307					3.04987	0.87438
--	--			3.05136	0.93117					3.05136	0.87546
--	--			3.05286	0.9313					3.05286	0.87615
--	--			3.05436	0.93083					3.05436	0.87682
--	--			3.05586	0.93294					3.05586	0.8777
--	--			3.05737	0.9347					3.05737	0.87862
--	--			3.05887	0.93474					3.05887	0.87899
--	--			3.06038	0.93592					3.06038	0.8791
--	--			3.06188	0.93754					3.06188	0.87992
--	--			3.06339	0.93839					3.06339	0.88072
--	--			3.0649	0.93892					3.0649	0.88215
--	--			3.06642	0.94041					3.06642	0.88338
--	--			3.06793	0.93993					3.06793	0.88422
--	--			3.06944	0.94103					3.06944	0.88465
--	--			3.07096	0.9425					3.07096	0.8855
--	--			3.07248	0.94219					3.07248	0.8862
--	--			3.074	0.94486					3.074	0.8872
--	--			3.07552	0.94587					3.07552	0.8881
--	--			3.07704	0.94685					3.07704	0.88893
--	--			3.07857	0.94822					3.07857	0.88986
--	--			3.08009	0.94886					3.08009	0.89093
--	--			3.08162	0.94828					3.08162	0.89178
--	--			3.08315	0.94929					3.08315	0.89277
--	--			3.08468	0.95003					3.08468	0.89388
--	--			3.08621	0.95091					3.08621	0.89454
--	--			3.08774	0.95077					3.08774	0.89514
--	--			3.08928	0.95133					3.08928	0.8959
--	--			3.09081	0.95243					3.09081	0.89692
--	--			3.09235	0.95405					3.09235	0.89762
--	--			3.09389	0.95483					3.09389	0.89838
--	--			3.09543	0.95511					3.09543	0.89929
--	--			3.09697	0.95639					3.09697	0.89986
--	--			3.09852	0.95601					3.09852	0.90125
--	--			3.10006	0.95637					3.10006	0.9019
--	--			3.10161	0.95669					3.10161	0.90263
[truncated: 504 more rows]

## Sheet: Figure 3a
PFBPO		P-EG-5		P-TEG-5		P-HEG-5		P-HEG-10		P-HEG-20		P-EA-5		P-EA-10
X-axis	Y-axis	X-axis	Y-axis	X-axis	Y-axis	X-axis	Y-axis	X-axis	Y-axis	X-axis	Y-axis	X-axis	Y-axis	X-axis	Y-axis
wavelength (nm)	emission (a.u)	wavelength (nm)	emission (a.u)	wavelength (nm)	emission (a.u)	wavelength (nm)	emission (a.u)	wavelength (nm)	emission (a.u)	wavelength (nm)	emission (a.u)	wavelength (nm)	emission (a.u)	wavelength (nm)	emission (a.u)
300	8.04449e-05	300	7.50819e-05	300	7.24004e-05	300	6.97189e-05	300	6.70374e-05	300	6.22911e-05	300	6.59648e-05	300	6.16744e-05
302	8.04449e-05	302	7.50819e-05	302	7.24004e-05	302	6.97189e-05	302	6.70374e-05	302	6.22911e-05	302	6.59648e-05	302	6.16744e-05
304	8.27433e-05	304	7.72271e-05	304	7.44689e-05	304	7.17108e-05	304	6.89527e-05	304	6.40709e-05	304	6.78495e-05	304	6.34365e-05
306	7.81464e-05	306	7.29367e-05	306	7.03318e-05	306	6.77269e-05	306	6.5122e-05	306	6.05114e-05	306	6.40801e-05	306	5.99123e-05
308	7.5848e-05	308	7.07915e-05	308	6.82632e-05	308	6.57349e-05	308	6.32067e-05	308	5.87316e-05	308	6.21954e-05	308	5.81501e-05
310	6.12913e-05	310	5.72052e-05	310	5.51622e-05	310	5.31191e-05	310	5.10761e-05	310	4.74599e-05	310	5.02589e-05	310	4.699e-05
312	4.90331e-05	312	4.57642e-05	312	4.41297e-05	312	4.24953e-05	312	4.08609e-05	312	3.79679e-05	312	4.02071e-05	312	3.7592e-05
314	7.43157e-05	314	6.93613e-05	314	6.68841e-05	314	6.4407e-05	314	6.19298e-05	314	5.75451e-05	314	6.09389e-05	314	5.69754e-05
316	6.81866e-05	316	6.36408e-05	316	6.13679e-05	316	5.9095e-05	316	5.68222e-05	316	5.27991e-05	316	5.5913e-05	316	5.22764e-05
318	8.50417e-05	318	7.93723e-05	318	7.65375e-05	318	7.37028e-05	318	7.08681e-05	318	6.58506e-05	318	6.97342e-05	318	6.51986e-05
320	9.04047e-05	320	8.43777e-05	320	8.13642e-05	320	7.83507e-05	320	7.53372e-05	320	7.00034e-05	320	7.41318e-05	320	6.93103e-05
322	8.88724e-05	322	8.29476e-05	322	7.99852e-05	322	7.70228e-05	322	7.40603e-05	322	6.88169e-05	322	7.28754e-05	322	6.81355e-05
324	8.50417e-05	324	7.93723e-05	324	7.65375e-05	324	7.37028e-05	324	7.08681e-05	324	6.58506e-05	324	6.97342e-05	324	6.51986e-05
326	8.42756e-05	326	7.86572e-05	326	7.5848e-05	326	7.30388e-05	326	7.02296e-05	326	6.52574e-05	326	6.9106e-05	326	6.46113e-05
328	9.73e-05	328	9.08133e-05	328	8.757e-05	328	8.43266e-05	328	8.10833e-05	328	7.53426e-05	328	7.9786e-05	328	7.45966e-05
330	9.95984e-05	330	9.29585e-05	330	8.96385e-05	330	8.63186e-05	330	8.29987e-05	330	7.71224e-05	330	8.16707e-05	330	7.63588e-05
332	8.88724e-05	332	8.29476e-05	332	7.99852e-05	332	7.70228e-05	332	7.40603e-05	332	6.88169e-05	332	7.28754e-05	332	6.81355e-05
334	9.80661e-05	334	9.15284e-05	334	8.82595e-05	334	8.49906e-05	334	8.17218e-05	334	7.59359e-05	334	8.04142e-05	334	7.5184e-05
336	9.95984e-05	336	9.29585e-05	336	8.96385e-05	336	8.63186e-05	336	8.29987e-05	336	7.71224e-05	336	8.16707e-05	336	7.63588e-05
338	9.57677e-05	338	8.93832e-05	338	8.61909e-05	338	8.29987e-05	338	7.98064e-05	338	7.41561e-05	338	7.85295e-05	338	7.34219e-05
340	0.000114921	340	0.00010726	340	0.000103429	340	9.95984e-05	340	9.57677e-05	340	8.89873e-05	340	9.42354e-05	340	8.81063e-05
342	0.000121816	342	0.000113695	342	0.000109635	342	0.000105574	342	0.000101514	342	9.43266e-05	342	9.98895e-05	342	9.33926e-05
344	0.000131776	344	0.000122991	344	0.000118599	344	0.000114206	344	0.000109814	344	0.000102039	344	0.000108057	344	0.000101029
346	0.000136373	346	0.000127282	346	0.000122736	346	0.00011819	346	0.000113644	346	0.000105598	346	0.000111826	346	0.000104553
348	0.000140204	348	0.000130857	348	0.000126183	348	0.00012151	348	0.000116837	348	0.000108565	348	0.000114967	348	0.00010749
350	0.000127946	350	0.000119416	350	0.000115151	350	0.000110886	350	0.000106621	350	9.90726e-05	350	0.000104915	350	9.80916e-05
352	0.000123349	352	0.000115126	352	0.000111014	352	0.000106902	352	0.000102791	352	9.55131e-05	352	0.000101146	352	9.45674e-05
354	0.00013101	354	0.000122276	354	0.000117909	354	0.000113542	354	0.000109175	354	0.000101446	354	0.000107428	354	0.000100441
356	0.000127946	356	0.000119416	356	0.000115151	356	0.000110886	356	0.000106621	356	9.90726e-05	356	0.000104915	356	9.80916e-05
358	0.000128712	358	0.000120131	358	0.000115841	358	0.00011155	358	0.00010726	358	9.96658e-05	358	0.000105544	358	9.8679e-05
360	0.000131776	360	0.000122991	360	0.000118599	360	0.000114206	360	0.000109814	360	0.000102039	360	0.000108057	360	0.000101029
362	0.000135607	362	0.000126567	362	0.000122046	362	0.000117526	362	0.000113006	362	0.000105005	362	0.000111198	362	0.000103965
364	0.000165487	364	0.000154454	364	0.000148938	364	0.000143422	364	0.000137905	364	0.000128142	364	0.000135699	364	0.000126873
366	0.000158591	366	0.000148019	366	0.000142732	366	0.000137446	366	0.000132159	366	0.000122803	366	0.000130045	366	0.000121587
368	0.000196898	368	0.000183772	368	0.000177209	368	0.000170645	368	0.000164082	368	0.000152465	368	0.000161457	368	0.000150955
370	0.000233673	370	0.000218095	370	0.000210306	370	0.000202517	370	0.000194728	370	0.000180941	370	0.000191612	370	0.000179149
372	0.000260488	372	0.000243122	372	0.000234439	372	0.000225756	372	0.000217073	372	0.000201705	372	0.0002136	372	0.000199708
374	0.000306457	374	0.000286026	374	0.000275811	374	0.000265596	374	0.00025538	374	0.0002373	374	0.000251294	374	0.00023495
376	0.000349361	376	0.00032607	376	0.000314424	376	0.000302779	376	0.000291134	376	0.000270521	376	0.000286476	376	0.000267843
378	0.000401458	378	0.000374694	378	0.000361312	378	0.00034793	378	0.000334548	378	0.000310862	378	0.000329196	378	0.000307785
380	0.000461983	380	0.000431184	380	0.000415785	380	0.000400386	380	0.000384986	380	0.000357729	380	0.000378826	380	0.000354187
382	0.000518678	382	0.000484099	382	0.00046681	382	0.000449521	382	0.000432231	382	0.000401629	382	0.000425316	382	0.000397653
384	0.0005838	384	0.00054488	384	0.00052542	384	0.00050596	384	0.0004865	384	0.000452056	384	0.000478716	384	0.00044758
386	0.000648922	386	0.00060566	386	0.00058403	386	0.000562399	386	0.000540768	386	0.000502482	386	0.000532116	386	0.000497507
388	0.000716342	388	0.000668586	388	0.000644708	388	0.00062083	388	0.000596952	388	0.000554688	388	0.000587401	388	0.000549196
390	0.000799086	390	0.000745813	390	0.000719177	390	0.000692541	390	0.000665905	390	0.000618759	390	0.00065525	390	0.000612632
392	0.000949249	392	0.000885966	392	0.000854324	392	0.000822683	392	0.000791041	392	0.000735035	392	0.000778384	392	0.000727758
394	0.00107	394	0.000999661	394	0.000963959	394	0.000928257	394	0.000892555	394	0.000829362	394	0.000878274	394	0.00082115
396	0.00117	396	0.00109	396	0.00105	396	0.00101	396	0.000973	396	0.000904111	396	0.000957432	396	0.00089516
398	0.00124	398	0.00116	398	0.00111	398	0.00107	398	0.00103	398	0.000959283	398	0.00102	398	0.000949786
400	0.00129	400	0.00121	400	0.00116	400	0.00112	400	0.00108	400	0.001	400	0.00106	400	0.000990314
402	0.00131	402	0.00122	402	0.00118	402	0.00114	402	0.00109	402	0.00102	402	0.00108	402	0.00101
404	0.00134	404	0.00125	404	0.0012	404	0.00116	404	0.00111	404	0.00104	404	0.0011	404	0.00102
406	0.00137	406	0.00128	406	0.00124	406	0.00119	406	0.00115	406	0.00106	406	0.00113	406	0.00105
408	0.00152	408	0.00142	408	0.00137	408	0.00132	408	0.00127	408	0.00118	408	0.00125	408	0.00116
410	0.00172	410	0.00161	410	0.00155	410	0.00149	410	0.00143	410	0.00133	410	0.00141	410	0.00132
412	0.00205	412	0.00191	412	0.00185	412	0.00178	412	0.00171	412	0.00159	412	0.00168	412	0.00157
414	0.00257	414	0.0024	414	0.00231	414	0.00223	414	0.00214	414	0.00199	414	0.00211	414	0.00197
416	0.00329	416	0.00307	416	0.00296	416	0.00285	416	0.00274	416	0.00255	416	0.0027	416	0.00252
418	0.00442	418	0.00412	418	0.00398	418	0.00383	418	0.00368	418	0.00342	418	0.00362	418	0.00339
420	0.00623	420	0.00581	420	0.0056	420	0.0054	420	0.00519	420	0.00482	420	0.00511	420	0.00477
422	0.00928	422	0.00866	422	0.00835	422	0.00804	422	0.00773	422	0.00719	422	0.00761	422	0.00711
424	0.01461	424	0.01364	424	0.01315	424	0.01266	424	0.01218	424	0.01132	424	0.01198	424	0.0112
426	0.02388	426	0.02229	426	0.02149	426	0.0207	426	0.0199	426	0.01849	426	0.01958	426	0.01831
428	0.04173	428	0.03894	428	0.03755	428	0.03616	428	0.03477	428	0.03231	428	0.03422	428	0.03199
430	0.07565	430	0.07061	430	0.06809	430	0.06556	430	0.06304	430	0.05858	430	0.06203	430	0.058
432	0.14531	432	0.13562	432	0.13078	432	0.12593	432	0.12109	432	0.11252	432	0.11915	432	0.1114
434	0.23839	434	0.2225	434	0.21456	434	0.20661	434	0.19866	434	0.1846	434	0.19548	434	0.18277
436	0.36404	436	0.33977	436	0.32764	436	0.3155	436	0.30337	436	0.28189	436	0.29851	436	0.2791
438	0.52332	438	0.48843	438	0.47099	438	0.45355	438	0.4361	438	0.40523	438	0.42912	438	0.40121
440	0.70804	440	0.66084	440	0.63724	440	0.61363	440	0.59003	440	0.54826	440	0.58059	440	0.54283
442	0.89935	442	0.83939	442	0.80941	442	0.77943	442	0.74945	442	0.69639	442	0.73746	442	0.6895
444	1.07173	444	1.00028	444	0.96455	444	0.92883	444	0.89311	444	0.82987	444	0.87882	444	0.82166
446	1.22036	446	1.139	446	1.09832	446	1.05764	446	1.01697	446	0.94496	446	1.00069	446	0.93561
448	1.33758	448	1.24841	448	1.20382	448	1.15923	448	1.11465	448	1.03573	448	1.09681	448	1.02548
450	1.42032	450	1.32563	450	1.27829	450	1.23095	450	1.1836	450	1.0998	450	1.16466	450	1.08891
452	1.47395	452	1.37569	452	1.32656	452	1.27742	452	1.22829	452	1.14133	452	1.20864	452	1.13003
454	1.5	454	1.4	454	1.35	454	1.3	454	1.25	454	1.1615	454	1.23	454	1.15
456	1.5	456	1.4	456	1.35	456	1.3	456	1.25	456	1.1615	456	1.23	456	1.15
458	1.48238	458	1.38355	458	1.33414	458	1.28473	458	1.23532	458	1.14786	458	1.21555	458	1.13649
460	1.45097	460	1.35424	460	1.30587	460	1.2575	460	1.20914	460	1.12353	460	1.18979	460	1.11241
462	1.405	462	1.31133	462	1.2645	462	1.21767	462	1.17083	462	1.08794	462	1.1521	462	1.07717
464	1.34064	464	1.25127	464	1.20658	464	1.16189	464	1.1172	464	1.0381	464	1.09933	464	1.02783
466	1.26479	466	1.18047	466	1.13832	466	1.09616	466	1.054	466	0.97937	466	1.03713	466	0.96968
468	1.18052	468	1.10182	468	1.06247	468	1.02312	468	0.98377	468	0.91412	468	0.96803	468	0.90506
470	1.09395	470	1.02102	470	0.98455	470	0.94809	470	0.91162	470	0.84708	470	0.89703	470	0.83869
472	1.00737	472	0.94021	472	0.90663	472	0.87305	472	0.83948	472	0.78004	472	0.82604	472	0.77232
474	0.92693	474	0.86513	474	0.83423	474	0.80334	474	0.77244	474	0.71775	474	0.76008	474	0.71064
476	0.85184	476	0.79505	476	0.76666	476	0.73827	476	0.70987	476	0.65961	476	0.69851	476	0.65308
478	0.78213	478	0.72998	478	0.70391	478	0.67784	478	0.65177	478	0.60563	478	0.64134	478	0.59963
480	0.718	480	0.67013	480	0.6462	480	0.62227	480	0.59833	480	0.55597	480	0.58876	480	0.55047
482	0.66406	482	0.61979	482	0.59766	482	0.57552	482	0.55339	482	0.51421	482	0.54453	482	0.50912
484	0.62093	484	0.57953	484	0.55884	484	0.53814	484	0.51744	484	0.48081	484	0.50916	484	0.47605
486	0.58163	486	0.54285	486	0.52346	486	0.50408	486	0.48469	486	0.45037	486	0.47693	486	0.44591
488	0.54546	488	0.5091	488	0.49092	488	0.47274	488	0.45455	488	0.42237	488	0.44728	488	0.41819
490	0.51382	490	0.47957	490	0.46244	490	0.44531	490	0.42819	490	0.39787	490	0.42133	490	0.39393
492	0.48685	492	0.4544	492	0.43817	492	0.42194	492	0.40571	492	0.37699	492	0.39922	492	0.37326
494	0.45874	494	0.42815	494	0.41286	494	0.39757	494	0.38228	494	0.35522	494	0.37616	494	0.3517
496	0.43231	496	0.40348	496	0.38907	496	0.37466	496	0.36025	496	0.33475	496	0.35449	496	0.33143
498	0.4035	498	0.3766	498	0.36315	498	0.3497	498	0.33625	498	0.31244	498	0.33087	498	0.30935
500	0.37615	500	0.35107	500	0.33853	500	0.32599	500	0.31346	500	0.29126	500	0.30844	500	0.28838
502	0.34926	502	0.32597	502	0.31433	502	0.30269	502	0.29105	502	0.27044	502	0.28639	502	0.26776
504	0.32244	504	0.30094	504	0.2902	504	0.27945	504	0.2687	504	0.24968	504	0.2644	504	0.2472
506	0.29685	506	0.27706	506	0.26717	506	0.25727	506	0.24738	506	0.22986	506	0.24342	506	0.22759
508	0.27233	508	0.25418	508	0.2451	508	0.23602	508	0.22695	508	0.21088	508	0.22331	508	0.20879
510	0.24927	510	0.23266	510	0.22435	510	0.21604	510	0.20773	510	0.19302	510	0.2044	510	0.19111
512	0.22775	512	0.21256	512	0.20497	512	0.19738	512	0.18979	512	0.17635	512	0.18675	512	0.1746
514	0.20859	514	0.19469	514	0.18773	514	0.18078	514	0.17383	514	0.16152	514	0.17105	514	0.15992
516	0.19151	516	0.17874	516	0.17236	516	0.16597	516	0.15959	516	0.14829	516	0.15704	516	0.14682
518	0.17626	518	0.16451	518	0.15863	518	0.15276	518	0.14688	518	0.13648	518	0.14453	518	0.13513
520	0.16209	520	0.15128	520	0.14588	520	0.14048	520	0.13507	520	0.12551	520	0.13291	520	0.12427
522	0.14899	522	0.13905	522	0.13409	522	0.12912	522	0.12416	522	0.11536	522	0.12217	522	0.11422
524	0.13757	524	0.1284	524	0.12381	524	0.11923	524	0.11464	524	0.10653	524	0.11281	524	0.10547
526	0.12815	526	0.1196	526	0.11533	526	0.11106	526	0.10679	526	0.09923	526	0.10508	526	0.09825
528	0.11918	528	0.11124	528	0.10726	528	0.10329	528	0.09932	528	0.09229	528	0.09773	528	0.09137
530	0.1103	530	0.10294	530	0.09927	530	0.09559	530	0.09191	530	0.08541	530	0.09044	530	0.08456
532	0.10141	532	0.09465	532	0.09127	532	0.08789	532	0.08451	532	0.07852	532	0.08316	532	0.07775
534	0.0939	534	0.08764	534	0.08451	534	0.08138	534	0.07825	534	0.07271	534	0.077	534	0.07199
536	0.08877	536	0.08285	536	0.07989	536	0.07693	536	0.07397	536	0.06874	536	0.07279	536	0.06806
538	0.0818	538	0.07634	538	0.07362	538	0.07089	538	0.06816	538	0.06334	538	0.06707	538	0.06271
540	0.07482	540	0.06983	540	0.06733	540	0.06484	540	0.06235	540	0.05793	540	0.06135	540	0.05736
542	0.06822	542	0.06367	542	0.0614	542	0.05912	542	0.05685	542	0.05282	542	0.05594	542	0.0523
544	0.0623	544	0.05815	544	0.05607	544	0.054	544	0.05192	544	0.04824	544	0.05109	544	0.04777
546	0.05719	546	0.05338	546	0.05148	546	0.04957	546	0.04766	546	0.04429	546	0.0469	546	0.04385
548	0.0519	548	0.04844	548	0.04671	548	0.04498	548	0.04325	548	0.04019	548	0.04256	548	0.03979
550	0.04704	550	0.04391	550	0.04234	550	0.04077	550	0.0392	550	0.03643	550	0.03858	550	0.03607
552	0.04237	552	0.03955	552	0.03813	552	0.03672	552	0.03531	552	0.03281	552	0.03474	552	0.03248
554	0.03849	554	0.03592	554	0.03464	554	0.03335	554	0.03207	554	0.0298	554	0.03156	554	0.02951
556	0.03479	556	0.03247	556	0.03131	556	0.03015	556	0.02899	556	0.02694	556	0.02852	556	0.02667
558	0.03128	558	0.02919	558	0.02815	558	0.02711	558	0.02606	558	0.02422	558	0.02565	558	0.02398
560	0.02836	560	0.02647	560	0.02552	560	0.02458	560	0.02363	560	0.02196	560	0.02325	560	0.02174
562	0.0256	562	0.02389	562	0.02304	562	0.02219	562	0.02133	562	0.01982	562	0.02099	562	0.01963
564	0.02318	564	0.02163	564	0.02086	564	0.02009	564	0.01932	564	0.01795	564	0.01901	564	0.01777
566	0.02097	566	0.01957	566	0.01887	566	0.01818	566	0.01748	566	0.01624	566	0.0172	566	0.01608
568	0.01903	568	0.01776	568	0.01712	568	0.01649	568	0.01585	568	0.01473	568	0.0156	568	0.01459
570	0.01731	570	0.01616	570	0.01558	570	0.015	570	0.01442	570	0.0134	570	0.01419	570	0.01327
572	0.01569	572	0.01464	572	0.01412	572	0.01359	572	0.01307	572	0.01215	572	0.01286	572	0.01203
574	0.01431	574	0.01336	574	0.01288	574	0.01241	574	0.01193	574	0.01108	574	0.01174	574	0.01097
576	0.01311	576	0.01224	576	0.0118	576	0.01136	576	0.01093	576	0.01015	576	0.01075	576	0.01005
578	0.01194	578	0.01114	578	0.01074	578	0.01035	578	0.00995	578	0.00924	578	0.00979	578	0.00915
580	0.0108	580	0.01008	580	0.00972	580	0.00936	580	0.009	580	0.00837	580	0.00886	580	0.00828
582	0.00988	582	0.00922	582	0.00889	582	0.00856	582	0.00823	582	0.00765	582	0.0081	582	0.00757
584	0.0091	584	0.00849	584	0.00819	584	0.00788	584	0.00758	584	0.00704	584	0.00746	584	0.00697
586	0.00828	586	0.00773	586	0.00746	586	0.00718	586	0.0069	586	0.00641	586	0.00679	586	0.00635
588	0.0075	588	0.007	588	0.00675	588	0.0065	588	0.00625	588	0.00581	588	0.00615	588	0.00575
590	0.00678	590	0.00633	590	0.0061	590	0.00588	590	0.00565	590	0.00525	590	0.00556	590	0.0052
592	0.00619	592	0.00578	592	0.00557	592	0.00537	592	0.00516	592	0.0048	592	0.00508	592	0.00475
594	0.00568	594	0.00531	594	0.00512	594	0.00493	594	0.00474	594	0.0044	594	0.00466	594	0.00436
596	0.00519	596	0.00484	596	0.00467	596	0.0045	596	0.00432	596	0.00402	596	0.00425	596	0.00398
598	0.00466	598	0.00435	598	0.0042	598	0.00404	598	0.00389	598	0.00361	598	0.00382	598	0.00358
600	0.00426	600	0.00398	600	0.00383	600	0.00369	600	0.00355	600	0.0033	600	0.00349	600	0.00327
602	0.00385	602	0.00359	602	0.00346	602	0.00333	602	0.00321	602	0.00298	602	0.00316	602	0.00295
604	0.00349	604	0.00326	604	0.00314	604	0.00303	604	0.00291	604	0.0027	604	0.00286	604	0.00268
606	0.00316	606	0.00295	606	0.00285	606	0.00274	606	0.00263	606	0.00245	606	0.00259	606	0.00242
608	0.00284	608	0.00265	608	0.00255	608	0.00246	608	0.00236	608	0.0022	608	0.00233	608	0.00218
610	0.00259	610	0.00242	610	0.00233	610	0.00224	610	0.00216	610	0.002	610	0.00212	610	0.00198
612	0.00238	612	0.00222	612	0.00215	612	0.00207	612	0.00199	612	0.00185	612	0.00195	612	0.00183
614	0.00214	614	0.002	614	0.00193	614	0.00186	614	0.00178	614	0.00166	614	0.00176	614	0.00164
616	0.00196	616	0.00183	616	0.00176	616	0.0017	616	0.00163	616	0.00152	616	0.0016	616	0.0015
618	0.00177	618	0.00165	618	0.00159	618	0.00153	618	0.00147	618	0.00137	618	0.00145	618	0.00136
620	0.0016	620	0.00149	620	0.00144	620	0.00139	620	0.00133	620	0.00124	620	0.00131	620	0.00123
622	0.00146	622	0.00136	622	0.00131	622	0.00126	622	0.00122	622	0.00113	622	0.0012	622	0.00112
624	0.00132	624	0.00123	624	0.00119	624	0.00115	624	0.0011	624	0.00102	624	0.00108	624	0.00101
626	0.00121	626	0.00113	626	0.00109	626	0.00105	626	0.00101	626	0.00093496	626	0.0009901	626	0.000925703
628	0.0011	628	0.00103	628	0.00099154	628	0.000954817	628	0.000918093	628	0.000853092	628	0.000903403	628	0.000844645
630	0.001	630	0.000933875	630	0.000900523	630	0.00086717	630	0.000833817	630	0.000774783	630	0.000820476	630	0.000767112
632	0.000905579	632	0.000845207	632	0.000815021	632	0.000784835	632	0.000754649	632	0.00070122	632	0.000742575	632	0.000694277
634	0.00080215	634	0.000748673	634	0.000721935	634	0.000695197	634	0.000668458	634	0.000621132	634	0.000657763	634	0.000614982
636	0.000720939	636	0.000672876	636	0.000648845	636	0.000624814	636	0.000600783	636	0.000558247	636	0.00059117	636	0.00055272
638	0.000663478	638	0.000619247	638	0.000597131	638	0.000575015	638	0.000552899	638	0.000513754	638	0.000544052	638	0.000508667
640	0.00061751	640	0.000576343	640	0.000555759	640	0.000535175	640	0.000514592	640	0.000478159	640	0.000506358	640	0.000473424
642	0.000551622	642	0.000514847	642	0.00049646	642	0.000478072	642	0.000459685	642	0.000427139	642	0.00045233	642	0.00042291
644	0.000507952	644	0.000474088	644	0.000457157	644	0.000440225	644	0.000423293	644	0.000393324	644	0.00041652	644	0.00038943
646	0.000475774	646	0.000444056	646	0.000428196	646	0.000412337	646	0.000396478	646	0.000368408	646	0.000390135	646	0.00036476
648	0.000433636	648	0.000404727	648	0.000390272	648	0.000375818	648	0.000361363	648	0.000335779	648	0.000355582	648	0.000332454
650	0.000401458	650	0.000374694	650	0.000361312	650	0.00034793	650	0.000334548	650	0.000310862	650	0.000329196	650	0.000307785
652	0.000368514	652	0.000343946	652	0.000331663	652	0.000319379	652	0.000307095	652	0.000285353	652	0.000302182	652	0.000282527
654	0.000338635	654	0.000316059	654	0.000304771	654	0.000293483	654	0.000282195	654	0.000262216	654	0.00027768	654	0.00025962
656	0.000297263	656	0.000277445	656	0.000267537	656	0.000257628	656	0.000247719	656	0.000230181	656	0.000243756	656	0.000227902
658	0.000262787	658	0.000245267	658	0.000236508	658	0.000227748	658	0.000218989	658	0.000203484	658	0.000215485	658	0.00020147
660	0.000237504	660	0.00022167	660	0.000213753	660	0.000205837	660	0.00019792	660	0.000183907	660	0.000194753	660	0.000182086
662	0.000202261	662	0.000188777	662	0.000182035	662	0.000175293	662	0.000168551	662	0.000156618	662	0.000165854	662	0.000155067
664	0.000179277	664	0.000167325	664	0.000161349	664	0.000155373	664	0.000149398	664	0.00013882	664	0.000147007	664	0.000137446
666	0.000155527	666	0.000145158	666	0.000139974	666	0.00013479	666	0.000129606	666	0.00012043	666	0.000127532	666	0.000119237
668	0.000157059	668	0.000146588	668	0.000141353	668	0.000136118	668	0.000130882	668	0.000121616	668	0.000128788	668	0.000120412
670	0.000141736	670	0.000132287	670	0.000127563	670	0.000122838	670	0.000118113	670	0.000109751	670	0.000116224	670	0.000108664
672	0.000124115	672	0.000115841	672	0.000111703	672	0.000107566	672	0.000103429	672	9.61063e-05	672	0.000101774	672	9.51548e-05
674	0.000114921	674	0.00010726	674	0.000103429	674	9.95984e-05	674	9.57677e-05	674	8.89873e-05	674	9.42354e-05	674	8.81063e-05
676	0.000106494	676	9.93941e-05	676	9.58443e-05	676	9.22945e-05	676	8.87447e-05	676	8.24616e-05	676	8.73248e-05	676	8.16451e-05
678	9.65338e-05	678	9.00982e-05	678	8.68804e-05	678	8.36626e-05	678	8.04449e-05	678	7.47494e-05	678	7.91577e-05	678	7.40093e-05
680	8.04449e-05	680	7.50819e-05	680	7.24004e-05	680	6.97189e-05	680	6.70374e-05	680	6.22911e-05	680	6.59648e-05	680	6.16744e-05
682	7.73803e-05	682	7.22216e-05	682	6.96423e-05	682	6.70629e-05	682	6.44836e-05	682	5.99181e-05	682	6.34518e-05	682	5.93249e-05
684	7.0485e-05	684	6.5786e-05	684	6.34365e-05	684	6.1087e-05	684	5.87375e-05	684	5.45789e-05	684	5.77977e-05	684	5.40385e-05
686	7.81464e-05	686	7.29367e-05	686	7.03318e-05	686	6.77269e-05	686	6.5122e-05	686	6.05114e-05	686	6.40801e-05	686	5.99123e-05
688	8.50417e-05	688	7.93723e-05	688	7.65375e-05	688	7.37028e-05	688	7.08681e-05	688	6.58506e-05	688	6.97342e-05	688	6.51986e-05
690	8.19771e-05	690	7.6512e-05	690	7.37794e-05	690	7.10469e-05	690	6.83143e-05	690	6.34776e-05	690	6.72213e-05	690	6.28491e-05
692	7.0485e-05	692	6.5786e-05	692	6.34365e-05	692	6.1087e-05	692	5.87375e-05	692	5.45789e-05	692	5.77977e-05	692	5.40385e-05
694	6.81866e-05	694	6.36408e-05	694	6.13679e-05	694	5.9095e-05	694	5.68222e-05	694	5.27991e-05	694	5.5913e-05	694	5.22764e-05
696	5.4396e-05	696	5.07696e-05	696	4.89564e-05	696	4.71432e-05	696	4.533e-05	696	4.21207e-05	696	4.46048e-05	696	4.17036e-05
698	4.67346e-05	698	4.3619e-05	698	4.20612e-05	698	4.05033e-05	698	3.89455e-05	698	3.61882e-05	698	3.83224e-05	698	3.58299e-05
700	3.06457e-05	700	2.86026e-05	700	2.75811e-05	700	2.65596e-05	700	2.5538e-05	700	2.373e-05	700	2.51294e-05	700	2.3495e-05
702	2.06858e-05	702	1.93068e-05	702	1.86172e-05	702	1.79277e-05	702	1.72382e-05	702	1.60177e-05	702	1.69624e-05	702	1.58591e-05
704	1.53228e-05	704	1.43013e-05	704	1.37905e-05	704	1.32798e-05	704	1.2769e-05	704	1.1865e-05	704	1.25647e-05	704	1.17475e-05
706	1.37905e-05	706	1.28712e-05	706	1.24115e-05	706	1.19518e-05	706	1.14921e-05	706	1.06785e-05	706	1.13082e-05	706	1.05728e-05
708	8.42756e-06	708	7.86572e-06	708	7.5848e-06	708	7.30388e-06	708	7.02296e-06	708	6.52574e-06	708	6.9106e-06	708	6.46113e-06
710	1.53228e-05	710	1.43013e-05	710	1.37905e-05	710	1.32798e-05	710	1.2769e-05	710	1.1865e-05	710	1.25647e-05	710	1.17475e-05
712	7.66141e-06	712	7.15065e-06	712	6.89527e-06	712	6.63989e-06	712	6.38451e-06	712	5.93249e-06	712	6.28236e-06	712	5.87375e-06
714	1.45567e-05	714	1.35862e-05	714	1.3101e-05	714	1.26158e-05	714	1.21306e-05	714	1.12717e-05	714	1.19365e-05	714	1.11601e-05
716	2.06858e-05	716	1.93068e-05	716	1.86172e-05	716	1.79277e-05	716	1.72382e-05	716	1.60177e-05	716	1.69624e-05	716	1.58591e-05
718	2.45165e-05	718	2.28821e-05	718	2.20649e-05	718	2.12477e-05	718	2.04304e-05	718	1.8984e-05	718	2.01036e-05	718	1.8796e-05
720	2.06858e-05	720	1.93068e-05	720	1.86172e-05	720	1.79277e-05	720	1.72382e-05	720	1.60177e-05	720	1.69624e-05	720	1.58591e-05
722	1.99197e-05	722	1.85917e-05	722	1.79277e-05	722	1.72637e-05	722	1.65997e-05	722	1.54245e-05	722	1.63341e-05	722	1.52718e-05
724	2.60488e-05	724	2.43122e-05	724	2.34439e-05	724	2.25756e-05	724	2.17073e-05	724	2.01705e-05	724	2.136e-05	724	1.99708e-05
726	2.06858e-05	726	1.93068e-05	726	1.86172e-05	726	1.79277e-05	726	1.72382e-05	726	1.60177e-05	726	1.69624e-05	726	1.58591e-05
728	1.68551e-05	728	1.57314e-05	728	1.51696e-05	728	1.46078e-05	728	1.40459e-05	728	1.30515e-05	728	1.38212e-05	728	1.29223e-05
730	1.22583e-05	730	1.1441e-05	730	1.10324e-05	730	1.06238e-05	730	1.02152e-05	730	9.49198e-06	730	1.00518e-05	730	9.398e-06
732	6.12913e-06	732	5.72052e-06	732	5.51622e-06	732	5.31191e-06	732	5.10761e-06	732	4.74599e-06	732	5.02589e-06	732	4.699e-06
734	3.83071e-06	734	3.57533e-06	734	3.44764e-06	734	3.31995e-06	734	3.19226e-06	734	2.96624e-06	734	3.14118e-06	734	2.93688e-06
736	2.29842e-06	736	2.1452e-06	736	2.06858e-06	736	1.99197e-06	736	1.91535e-06	736	1.77975e-06	736	1.88471e-06	736	1.76213e-06
738	5.36299e-06	738	5.00546e-06	738	4.82669e-06	738	4.64792e-06	738	4.46916e-06	738	4.15274e-06	738	4.39765e-06	738	4.11163e-06
740	0	740	0	740	0	740	0	740	0	740	0	740	0	740	0
742	2.1452e-05	742	2.00218e-05	742	1.93068e-05	742	1.85917e-05	742	1.78766e-05	742	1.6611e-05	742	1.75906e-05	742	1.64465e-05
744	2.45165e-05	744	2.28821e-05	744	2.20649e-05	744	2.12477e-05	744	2.04304e-05	744	1.8984e-05	744	2.01036e-05	744	1.8796e-05
746	3.60086e-05	746	3.36081e-05	746	3.24078e-05	746	3.12075e-05	746	3.00072e-05	746	2.78827e-05	746	2.95271e-05	746	2.76066e-05
748	3.98394e-05	748	3.71834e-05	748	3.58554e-05	748	3.45274e-05	748	3.31995e-05	748	3.08489e-05	748	3.26683e-05	748	3.05435e-05
750	3.67748e-05	750	3.43231e-05	750	3.30973e-05	750	3.18715e-05	750	3.06457e-05	750	2.84759e-05	750	3.01553e-05	750	2.8194e-05
752	4.52023e-05	752	4.21889e-05	752	4.06821e-05	752	3.91754e-05	752	3.76686e-05	752	3.50017e-05	752	3.70659e-05	752	3.46551e-05
754	4.67346e-05	754	4.3619e-05	754	4.20612e-05	754	4.05033e-05	754	3.89455e-05	754	3.61882e-05	754	3.83224e-05	754	3.58299e-05
756	4.90331e-05	756	4.57642e-05	756	4.41297e-05	756	4.24953e-05	756	4.08609e-05	756	3.79679e-05	756	4.02071e-05	756	3.7592e-05
758	5.51622e-05	758	5.14847e-05	758	4.9646e-05	758	4.78072e-05	758	4.59685e-05	758	4.27139e-05	758	4.5233e-05	758	4.2291e-05
760	3.60086e-05	760	3.36081e-05	760	3.24078e-05	760	3.12075e-05	760	3.00072e-05	760	2.78827e-05	760	2.95271e-05	760	2.76066e-05
762	3.67748e-05	762	3.43231e-05	762	3.30973e-05	762	3.18715e-05	762	3.06457e-05	762	2.84759e-05	762	3.01553e-05	762	2.8194e-05
764	4.82669e-05	764	4.50491e-05	764	4.34402e-05	764	4.18313e-05	764	4.02224e-05	764	3.73747e-05	764	3.95789e-05	764	3.70046e-05
766	5.66945e-05	766	5.29148e-05	766	5.1025e-05	766	4.91352e-05	766	4.72454e-05	766	4.39004e-05	766	4.64895e-05	766	4.34658e-05
768	5.66945e-05	768	5.29148e-05	768	5.1025e-05	768	4.91352e-05	768	4.72454e-05	768	4.39004e-05	768	4.64895e-05	768	4.34658e-05
770	6.28236e-05	770	5.86354e-05	770	5.65412e-05	770	5.44471e-05	770	5.2353e-05	770	4.86464e-05	770	5.15154e-05	770	4.81648e-05
772	6.89527e-05	772	6.43559e-05	772	6.20575e-05	772	5.9759e-05	772	5.74606e-05	772	5.33924e-05	772	5.65412e-05	772	5.28638e-05
774	7.35496e-05	774	6.86463e-05	774	6.61946e-05	774	6.3743e-05	774	6.12913e-05	774	5.69519e-05	774	6.03107e-05	774	5.6388e-05
776	6.97189e-05	776	6.50709e-05	776	6.2747e-05	776	6.0423e-05	776	5.80991e-05	776	5.39856e-05	776	5.71695e-05	776	5.34511e-05
778	6.66543e-05	778	6.22107e-05	778	5.99889e-05	778	5.77671e-05	778	5.55453e-05	778	5.16127e-05	778	5.46565e-05	778	5.11016e-05
780	4.97992e-05	780	4.64792e-05	780	4.48193e-05	780	4.31593e-05	780	4.14993e-05	780	3.85612e-05	780	4.08353e-05	780	3.81794e-05
782	5.82268e-05	782	5.4345e-05	782	5.24041e-05	782	5.04632e-05	782	4.85223e-05	782	4.50869e-05	782	4.77459e-05	782	4.46405e-05
784	4.82669e-05	784	4.50491e-05	784	4.34402e-05	784	4.18313e-05	784	4.02224e-05	784	3.73747e-05	784	3.95789e-05	784	3.70046e-05
786	5.13315e-05	786	4.79094e-05	786	4.61983e-05	786	4.44873e-05	786	4.27762e-05	786	3.97477e-05	786	4.20918e-05	786	3.93541e-05
788	5.13315e-05	788	4.79094e-05	788	4.61983e-05	788	4.44873e-05	788	4.27762e-05	788	3.97477e-05	788	4.20918e-05	788	3.93541e-05
790	4.21378e-05	790	3.93286e-05	790	3.7924e-05	790	3.65194e-05	790	3.51148e-05	790	3.26287e-05	790	3.4553e-05	790	3.23056e-05
792	4.52023e-05	792	4.21889e-05	792	4.06821e-05	792	3.91754e-05	792	3.76686e-05	792	3.50017e-05	792	3.70659e-05	792	3.46551e-05
794	3.98394e-05	794	3.71834e-05	794	3.58554e-05	794	3.45274e-05	794	3.31995e-05	794	3.08489e-05	794	3.26683e-05	794	3.05435e-05
796	4.13716e-05	796	3.86135e-05	796	3.72345e-05	796	3.58554e-05	796	3.44764e-05	796	3.20354e-05	796	3.39247e-05	796	3.17183e-05
798	4.52023e-05	798	4.21889e-05	798	4.06821e-05	798	3.91754e-05	798	3.76686e-05	798	3.50017e-05	798	3.70659e-05	798	3.46551e-05
800	4.06055e-05	800	3.78985e-05	800	3.65449e-05	800	3.51914e-05	800	3.38379e-05	800	3.14422e-05	800	3.32965e-05	800	3.11309e-05

## Sheet: Figure 3b
IRF		PFBPO		P-EG-5		P-TEG-5		P-HEG-5		P-HEG-10		P-HEG-20		P-EA-5		P-EA-10
X-axis	Y-axis	X-axis	Y-axis	X-axis	Y-axis	X-axis	Y-axis	X-axis	Y-axis	X-axis	Y-axis	X-axis	Y-axis	X-axis	Y-axis	X-axis	Y-axis
Time (ns)	Intensity (a.u.)	Time (ns)	Intensity (a.u.)	Time (ns)	Intensity (a.u.)	Time (ns)	Intensity (a.u.)	Time (ns)	Intensity (a.u.)	Time (ns)	Intensity (a.u.)	Time (ns)	Intensity (a.u.)	Time (ns)	Intensity (a.u.)	Time (ns)	Intensity (a.u.)
0.04883	0	0.04883	0	0.04883	0	0.04883	1	0.04883	1	0.09766	1	0.04883	1	0.04883	0	0.04883	0
0.09766	0	0.09766	1	0.09766	0	0.09766	0	0.09766	0	0.19531	1	0.09766	1	0.09766	0	0.09766	0
0.14648	1	0.14648	1	0.14648	4	0.14648	0	0.14648	1	0.29297	0	0.14648	0	0.14648	1	0.14648	1
0.19531	0	0.19531	1	0.19531	1	0.19531	0	0.19531	0	0.39063	0	0.19531	1	0.19531	0	0.19531	1
0.24414	1	0.24414	0	0.24414	1	0.24414	0	0.24414	1	0.48828	2	0.24414	2	0.24414	0	0.24414	1
0.29297	3	0.29297	0	0.29297	0	0.29297	2	0.29297	2	0.58594	0	0.29297	1	0.29297	0	0.29297	0
0.3418	3	0.3418	1	0.3418	0	0.3418	0	0.3418	0	0.68359	6	0.3418	0	0.3418	1	0.3418	1
0.39063	2	0.39063	2	0.39063	0	0.39063	0	0.39063	2	0.78125	1	0.39063	1	0.39063	2	0.39063	0
0.43945	2	0.43945	0	0.43945	0	0.43945	0	0.43945	0	0.87891	3	0.43945	2	0.43945	2	0.43945	1
0.48828	2	0.48828	1	0.48828	2	0.48828	1	0.48828	1	0.97656	4	0.48828	2	0.48828	0	0.48828	1
0.53711	3	0.53711	5	0.53711	2	0.53711	0	0.53711	2	1.07422	4	0.53711	1	0.53711	3	0.53711	1
0.58594	1	0.58594	0	0.58594	2	0.58594	1	0.58594	2	1.17188	6	0.58594	1	0.58594	3	0.58594	1
0.63477	2	0.63477	2	0.63477	3	0.63477	3	0.63477	4	1.26953	5	0.63477	4	0.63477	2	0.63477	1
0.68359	1	0.68359	3	0.68359	2	0.68359	1	0.68359	3	1.36719	7	0.68359	3	0.68359	5	0.68359	2
0.73242	3	0.73242	2	0.73242	4	0.73242	2	0.73242	4	1.46484	9	0.73242	0	0.73242	3	0.73242	6
0.78125	1	0.78125	3	0.78125	6	0.78125	2	0.78125	3	1.5625	12	0.78125	2	0.78125	2	0.78125	2
0.83008	6	0.83008	3	0.83008	4	0.83008	3	0.83008	6	1.66016	9	0.83008	1	0.83008	5	0.83008	1
0.87891	6	0.87891	3	0.87891	4	0.87891	3	0.87891	2	1.75781	9	0.87891	4	0.87891	2	0.87891	4
0.92773	9	0.92773	4	0.92773	2	0.92773	4	0.92773	4	1.85547	22	0.92773	4	0.92773	5	0.92773	7
0.97656	13	0.97656	3	0.97656	6	0.97656	4	0.97656	5	1.95313	18	0.97656	1	0.97656	5	0.97656	2
1.02539	7	1.02539	3	1.02539	8	1.02539	7	1.02539	5	2.05078	21	1.02539	7	1.02539	8	1.02539	2
1.07422	7	1.07422	5	1.07422	5	1.07422	3	1.07422	5	2.14844	25	1.07422	4	1.07422	9	1.07422	4
1.12305	11	1.12305	2	1.12305	4	1.12305	3	1.12305	9	2.24609	38	1.12305	11	1.12305	8	1.12305	5
1.17188	8	1.17188	6	1.17188	8	1.17188	3	1.17188	8	2.34375	46	1.17188	5	1.17188	6	1.17188	7
1.2207	9	1.2207	2	1.2207	9	1.2207	4	1.2207	1	2.44141	51	1.2207	9	1.2207	6	1.2207	4
1.26953	9	1.26953	7	1.26953	12	1.26953	8	1.26953	9	2.53906	49	1.26953	6	1.26953	8	1.26953	6
1.31836	7	1.31836	6	1.31836	6	1.31836	7	1.31836	10	2.63672	61	1.31836	8	1.31836	7	1.31836	9
1.36719	20	1.36719	8	1.36719	7	1.36719	3	1.36719	11	2.73438	86	1.36719	5	1.36719	11	1.36719	4
1.41602	11	1.41602	9	1.41602	9	1.41602	5	1.41602	16	2.83203	98	1.41602	12	1.41602	7	1.41602	13
1.46484	11	1.46484	14	1.46484	11	1.46484	8	1.46484	11	2.92969	122	1.46484	6	1.46484	4	1.46484	4
1.51367	12	1.51367	7	1.51367	12	1.51367	12	1.51367	15	3.02734	120	1.51367	9	1.51367	9	1.51367	12
1.5625	15	1.5625	14	1.5625	7	1.5625	6	1.5625	10	3.125	185	1.5625	17	1.5625	11	1.5625	6
1.61133	11	1.61133	12	1.61133	21	1.61133	8	1.61133	16	3.22266	184	1.61133	11	1.61133	13	1.61133	9
1.66016	15	1.66016	11	1.66016	15	1.66016	7	1.66016	19	3.32031	221	1.66016	9	1.66016	15	1.66016	7
1.70898	17	1.70898	11	1.70898	17	1.70898	19	1.70898	8	3.41797	252	1.70898	8	1.70898	15	1.70898	13
1.75781	15	1.75781	18	1.75781	16	1.75781	6	1.75781	14	3.51563	285	1.75781	10	1.75781	13	1.75781	15
1.80664	15	1.80664	17	1.80664	15	1.80664	21	1.80664	18	3.61328	293	1.80664	20	1.80664	16	1.80664	16
1.85547	22	1.85547	22	1.85547	19	1.85547	13	1.85547	17	3.71094	354	1.85547	16	1.85547	22	1.85547	18
1.9043	22	1.9043	23	1.9043	18	1.9043	16	1.9043	16	3.80859	376	1.9043	17	1.9043	25	1.9043	20
1.95313	24	1.95313	18	1.95313	17	1.95313	21	1.95313	25	3.90625	478	1.95313	12	1.95313	24	1.95313	24
2.00195	31	2.00195	29	2.00195	20	2.00195	17	2.00195	19	4.00391	474	2.00195	17	2.00195	22	2.00195	27
2.05078	36	2.05078	28	2.05078	15	2.05078	26	2.05078	17	4.10156	526	2.05078	26	2.05078	17	2.05078	28
2.09961	34	2.09961	26	2.09961	17	2.09961	26	2.09961	22	4.19922	585	2.09961	25	2.09961	14	2.09961	24
2.14844	37	2.14844	28	2.14844	25	2.14844	27	2.14844	29	4.29688	680	2.14844	22	2.14844	28	2.14844	23
2.19727	46	2.19727	28	2.19727	28	2.19727	27	2.19727	36	4.39453	644	2.19727	35	2.19727	31	2.19727	36
2.24609	31	2.24609	27	2.24609	31	2.24609	28	2.24609	31	4.49219	695	2.24609	41	2.24609	22	2.24609	37
2.29492	42	2.29492	26	2.29492	28	2.29492	35	2.29492	35	4.58984	766	2.29492	36	2.29492	22	2.29492	41
2.34375	42	2.34375	40	2.34375	30	2.34375	30	2.34375	36	4.6875	801	2.34375	36	2.34375	42	2.34375	37
2.39258	53	2.39258	48	2.39258	37	2.39258	57	2.39258	30	4.78516	842	2.39258	51	2.39258	40	2.39258	47
2.44141	54	2.44141	40	2.44141	53	2.44141	45	2.44141	57	4.88281	912	2.44141	52	2.44141	48	2.44141	54
2.49023	63	2.49023	52	2.49023	49	2.49023	30	2.49023	42	4.98047	878	2.49023	57	2.49023	52	2.49023	53
2.53906	72	2.53906	56	2.53906	64	2.53906	54	2.53906	40	5.07813	955	2.53906	61	2.53906	44	2.53906	49
2.58789	58	2.58789	62	2.58789	57	2.58789	67	2.58789	50	5.17578	866	2.58789	69	2.58789	49	2.58789	65
2.63672	79	2.63672	65	2.63672	56	2.63672	48	2.63672	79	5.27344	910	2.63672	66	2.63672	71	2.63672	64
2.68555	96	2.68555	61	2.68555	64	2.68555	64	2.68555	61	5.37109	955	2.68555	45	2.68555	70	2.68555	60
2.73438	93	2.73438	79	2.73438	54	2.73438	64	2.73438	60	5.46875	873	2.73438	80	2.73438	57	2.73438	79
2.7832	97	2.7832	80	2.7832	66	2.7832	69	2.7832	82	5.56641	965	2.7832	71	2.7832	54	2.7832	77
2.83203	102	2.83203	78	2.83203	62	2.83203	71	2.83203	76	5.66406	1000	2.83203	92	2.83203	95	2.83203	80
2.88086	103	2.88086	86	2.88086	96	2.88086	79	2.88086	89	5.76172	901	2.88086	86	2.88086	81	2.88086	98
2.92969	116	2.92969	115	2.92969	68	2.92969	71	2.92969	90	5.85938	965	2.92969	92	2.92969	90	2.92969	84
2.97852	138	2.97852	109	2.97852	91	2.97852	87	2.97852	110	5.95703	924	2.97852	103	2.97852	97	2.97852	107
3.02734	134	3.02734	111	3.02734	109	3.02734	70	3.02734	112	6.05469	839	3.02734	131	3.02734	102	3.02734	133
3.07617	161	3.07617	139	3.07617	95	3.07617	106	3.07617	134	6.15234	834	3.07617	120	3.07617	120	3.07617	125
3.125	158	3.125	145	3.125	116	3.125	111	3.125	147	6.25	777	3.125	156	3.125	117	3.125	147
3.17383	170	3.17383	171	3.17383	120	3.17383	126	3.17383	156	6.34766	766	3.17383	146	3.17383	136	3.17383	162
3.22266	181	3.22266	182	3.22266	161	3.22266	139	3.22266	190	6.44531	786	3.22266	150	3.22266	155	3.22266	162
3.27148	196	3.27148	175	3.27148	189	3.27148	123	3.27148	180	6.54297	776	3.27148	172	3.27148	167	3.27148	162
3.32031	247	3.32031	202	3.32031	165	3.32031	164	3.32031	158	6.64063	674	3.32031	174	3.32031	181	3.32031	175
3.36914	228	3.36914	216	3.36914	190	3.36914	184	3.36914	179	6.73828	718	3.36914	169	3.36914	214	3.36914	196
3.41797	246	3.41797	199	3.41797	188	3.41797	185	3.41797	228	6.83594	625	3.41797	182	3.41797	225	3.41797	211
3.4668	316	3.4668	247	3.4668	215	3.4668	201	3.4668	218	6.93359	624	3.4668	241	3.4668	227	3.4668	222
3.51563	290	3.51563	253	3.51563	231	3.51563	220	3.51563	236	7.03125	596	3.51563	214	3.51563	222	3.51563	261
3.56445	318	3.56445	282	3.56445	235	3.56445	215	3.56445	269	7.12891	554	3.56445	249	3.56445	269	3.56445	269
3.61328	313	3.61328	287	3.61328	272	3.61328	244	3.61328	257	7.22656	506	3.61328	277	3.61328	266	3.61328	286
3.66211	330	3.66211	297	3.66211	291	3.66211	282	3.66211	277	7.32422	502	3.66211	300	3.66211	290	3.66211	337
3.71094	347	3.71094	298	3.71094	299	3.71094	243	3.71094	312	7.42188	514	3.71094	282	3.71094	293	3.71094	294
3.75977	470	3.75977	349	3.75977	322	3.75977	252	3.75977	346	7.51953	455	3.75977	338	3.75977	342	3.75977	302
3.80859	417	3.80859	389	3.80859	372	3.80859	280	3.80859	330	7.61719	436	3.80859	307	3.80859	295	3.80859	388
3.85742	438	3.85742	415	3.85742	307	3.85742	310	3.85742	361	7.71484	407	3.85742	339	3.85742	363	3.85742	353
3.90625	489	3.90625	413	3.90625	388	3.90625	332	3.90625	416	7.8125	359	3.90625	375	3.90625	403	3.90625	405
3.95508	491	3.95508	442	3.95508	403	3.95508	347	3.95508	430	7.91016	376	3.95508	380	3.95508	402	3.95508	454
4.00391	517	4.00391	447	4.00391	422	4.00391	361	4.00391	404	8.00781	346	4.00391	407	4.00391	421	4.00391	458
4.05273	540	4.05273	451	4.05273	454	4.05273	366	4.05273	429	8.10547	314	4.05273	453	4.05273	458	4.05273	472
4.10156	559	4.10156	533	4.10156	431	4.10156	426	4.10156	500	8.20313	320	4.10156	480	4.10156	460	4.10156	508
4.15039	580	4.15039	563	4.15039	457	4.15039	411	4.15039	465	8.30078	278	4.15039	546	4.15039	482	4.15039	537
4.19922	645	4.19922	542	4.19922	508	4.19922	436	4.19922	490	8.39844	238	4.19922	534	4.19922	555	4.19922	556
4.24805	672	4.24805	600	4.24805	534	4.24805	468	4.24805	537	8.49609	208	4.24805	542	4.24805	511	4.24805	571
4.29688	733	4.29688	562	4.29688	579	4.29688	509	4.29688	526	8.59375	191	4.29688	596	4.29688	592	4.29688	609
4.3457	724	4.3457	598	4.3457	598	4.3457	514	4.3457	580	8.69141	193	4.3457	635	4.3457	605	4.3457	638
4.39453	706	4.39453	639	4.39453	633	4.39453	541	4.39453	619	8.78906	204	4.39453	651	4.39453	583	4.39453	615
4.44336	764	4.44336	647	4.44336	651	4.44336	556	4.44336	656	8.88672	170	4.44336	622	4.44336	639	4.44336	623
4.49219	789	4.49219	692	4.49219	677	4.49219	600	4.49219	640	8.98438	179	4.49219	643	4.49219	617	4.49219	677
4.54102	836	4.54102	732	4.54102	705	4.54102	593	4.54102	672	9.08203	169	4.54102	677	4.54102	683	4.54102	690
4.58984	836	4.58984	754	4.58984	696	4.58984	650	4.58984	646	9.17969	139	4.58984	752	4.58984	708	4.58984	687
4.63867	850	4.63867	758	4.63867	740	4.63867	678	4.63867	671	9.27734	136	4.63867	773	4.63867	718	4.63867	734
4.6875	926	4.6875	814	4.6875	748	4.6875	652	4.6875	757	9.375	108	4.6875	795	4.6875	708	4.6875	779
4.73633	877	4.73633	804	4.73633	766	4.73633	699	4.73633	726	9.47266	122	4.73633	794	4.73633	762	4.73633	790
4.78516	872	4.78516	835	4.78516	829	4.78516	700	4.78516	790	9.57031	104	4.78516	857	4.78516	721	4.78516	789
4.83398	918	4.83398	835	4.83398	798	4.83398	788	4.83398	789	9.66797	107	4.83398	826	4.83398	802	4.83398	812
4.88281	946	4.88281	899	4.88281	829	4.88281	770	4.88281	775	9.76563	106	4.88281	855	4.88281	827	4.88281	845
4.93164	892	4.93164	907	4.93164	846	4.93164	786	4.93164	806	9.86328	93	4.93164	851	4.93164	781	4.93164	805
4.98047	883	4.98047	905	4.98047	855	4.98047	872	4.98047	828	9.96094	88	4.98047	868	4.98047	860	4.98047	902
5.0293	1000	5.0293	877	5.0293	923	5.0293	824	5.0293	835	10.0586	82	5.0293	880	5.0293	805	5.0293	900
5.07813	961	5.07813	933	5.07813	914	5.07813	842	5.07813	880	10.1562	61	5.07813	917	5.07813	841	5.07813	938
5.12695	962	5.12695	925	5.12695	918	5.12695	871	5.12695	884	10.2539	81	5.12695	922	5.12695	905	5.12695	895
5.17578	952	5.17578	962	5.17578	912	5.17578	812	5.17578	916	10.3516	77	5.17578	897	5.17578	924	5.17578	966
5.22461	963	5.22461	984	5.22461	887	5.22461	932	5.22461	877	10.4492	62	5.22461	963	5.22461	892	5.22461	912
5.27344	952	5.27344	980	5.27344	942	5.27344	899	5.27344	884	10.5469	58	5.27344	964	5.27344	918	5.27344	972
5.32227	998	5.32227	962	5.32227	925	5.32227	916	5.32227	899	10.6445	54	5.32227	958	5.32227	888	5.32227	927
5.37109	947	5.37109	994	5.37109	962	5.37109	973	5.37109	893	10.7422	50	5.37109	960	5.37109	900	5.37109	937
5.41992	963	5.41992	969	5.41992	947	5.41992	907	5.41992	858	10.8398	51	5.41992	911	5.41992	919	5.41992	953
5.46875	933	5.46875	966	5.46875	920	5.46875	939	5.46875	914	10.9375	61	5.46875	938	5.46875	949	5.46875	968
5.51758	980	5.51758	961	5.51758	985	5.51758	948	5.51758	960	11.0352	34	5.51758	926	5.51758	887	5.51758	916
5.56641	899	5.56641	1000	5.56641	993	5.56641	932	5.56641	913	11.1328	41	5.56641	978	5.56641	922	5.56641	956
5.61523	925	5.61523	957	5.61523	965	5.61523	992	5.61523	883	11.2305	40	5.61523	986	5.61523	922	5.61523	937
5.66406	907	5.66406	964	5.66406	945	5.66406	979	5.66406	958	11.3281	40	5.66406	925	5.66406	923	5.66406	917
5.71289	920	5.71289	992	5.71289	989	5.71289	981	5.71289	934	11.4258	31	5.71289	940	5.71289	916	5.71289	986
5.76172	854	5.76172	999	5.76172	984	5.76172	925	5.76172	1000	11.5234	43	5.76172	951	5.76172	1000	5.76172	965
5.81055	839	5.81055	989	5.81055	984	5.81055	967	5.81055	911	11.6211	35	5.81055	998	5.81055	979	5.81055	933
5.85938	884	5.85938	911	5.85938	976	5.85938	922	5.85938	888	11.7188	33	5.85938	942	5.85938	925	5.85938	910
5.9082	846	5.9082	996	5.9082	973	5.9082	1000	5.9082	901	11.8164	47	5.9082	923	5.9082	896	5.9082	957
5.95703	794	5.95703	932	5.95703	967	5.95703	965	5.95703	882	11.9141	25	5.95703	1000	5.95703	964	5.95703	879
6.00586	826	6.00586	936	6.00586	1000	6.00586	978	6.00586	922	12.0117	24	6.00586	977	6.00586	923	6.00586	1000
6.05469	769	6.05469	940	6.05469	961	6.05469	931	6.05469	920	12.1094	33	6.05469	938	6.05469	880	6.05469	917
6.10352	783	6.10352	881	6.10352	966	6.10352	961	6.10352	882	12.207	28	6.10352	947	6.10352	871	6.10352	943
6.15234	761	6.15234	877	6.15234	985	6.15234	922	6.15234	878	12.3047	25	6.15234	901	6.15234	897	6.15234	883
6.20117	706	6.20117	889	6.20117	972	6.20117	972	6.20117	865	12.4023	26	6.20117	921	6.20117	872	6.20117	903
6.25	690	6.25	864	6.25	936	6.25	912	6.25	843	12.5	26	6.25	887	6.25	907	6.25	871
6.29883	639	6.29883	878	6.29883	938	6.29883	917	6.29883	853	12.5977	24	6.29883	891	6.29883	893	6.29883	902
6.34766	631	6.34766	818	6.34766	889	6.34766	937	6.34766	822	12.6953	17	6.34766	934	6.34766	884	6.34766	872
6.39648	657	6.39648	853	6.39648	907	6.39648	846	6.39648	817	12.793	17	6.39648	864	6.39648	832	6.39648	870
6.44531	640	6.44531	861	6.44531	891	6.44531	860	6.44531	800	12.8906	19	6.44531	875	6.44531	859	6.44531	826
6.49414	620	6.49414	835	6.49414	866	6.49414	919	6.49414	856	12.9883	33	6.49414	847	6.49414	846	6.49414	783
6.54297	609	6.54297	856	6.54297	865	6.54297	810	6.54297	856	13.0859	17	6.54297	833	6.54297	757	6.54297	789
6.5918	502	6.5918	803	6.5918	787	6.5918	843	6.5918	787	13.1836	23	6.5918	827	6.5918	780	6.5918	790
6.64063	568	6.64063	761	6.64063	857	6.64063	881	6.64063	800	13.2812	12	6.64063	806	6.64063	770	6.64063	824
6.68945	558	6.68945	769	6.68945	820	6.68945	808	6.68945	750	13.3789	10	6.68945	819	6.68945	749	6.68945	768
6.73828	513	6.73828	773	6.73828	750	6.73828	804	6.73828	758	13.4766	20	6.73828	767	6.73828	730	6.73828	735
6.78711	513	6.78711	724	6.78711	807	6.78711	887	6.78711	738	13.5742	12	6.78711	786	6.78711	735	6.78711	748
6.83594	487	6.83594	727	6.83594	792	6.83594	765	6.83594	697	13.6719	17	6.83594	775	6.83594	681	6.83594	719
6.88477	483	6.88477	714	6.88477	731	6.88477	776	6.88477	719	13.7695	25	6.88477	736	6.88477	739	6.88477	700
6.93359	463	6.93359	685	6.93359	738	6.93359	731	6.93359	690	13.8672	11	6.93359	719	6.93359	658	6.93359	694
6.98242	466	6.98242	658	6.98242	726	6.98242	704	6.98242	650	13.9648	16	6.98242	659	6.98242	640	6.98242	690
7.03125	397	7.03125	614	7.03125	723	7.03125	737	7.03125	702	14.0625	13	7.03125	621	7.03125	699	7.03125	680
7.08008	407	7.08008	600	7.08008	658	7.08008	715	7.08008	649	14.1602	13	7.08008	653	7.08008	618	7.08008	680
7.12891	405	7.12891	632	7.12891	690	7.12891	661	7.12891	591	14.2578	14	7.12891	706	7.12891	592	7.12891	616
7.17773	375	7.17773	648	7.17773	624	7.17773	685	7.17773	615	14.3555	5	7.17773	621	7.17773	639	7.17773	577
7.22656	380	7.22656	573	7.22656	634	7.22656	670	7.22656	596	14.4531	12	7.22656	630	7.22656	574	7.22656	630
7.27539	346	7.27539	621	7.27539	600	7.27539	677	7.27539	584	14.5508	9	7.27539	602	7.27539	597	7.27539	591
7.32422	321	7.32422	574	7.32422	661	7.32422	630	7.32422	608	14.6484	20	7.32422	628	7.32422	560	7.32422	591
7.37305	298	7.37305	579	7.37305	565	7.37305	666	7.37305	615	14.7461	17	7.37305	612	7.37305	531	7.37305	592
7.42188	308	7.42188	520	7.42188	587	7.42188	631	7.42188	547	14.8438	11	7.42188	548	7.42188	515	7.42188	554
7.4707	287	7.4707	487	7.4707	513	7.4707	601	7.4707	527	14.9414	9	7.4707	568	7.4707	504	7.4707	576
7.51953	270	7.51953	484	7.51953	578	7.51953	593	7.51953	509	15.0391	6	7.51953	543	7.51953	529	7.51953	525
7.56836	261	7.56836	516	7.56836	510	7.56836	575	7.56836	504	15.1367	12	7.56836	512	7.56836	511	7.56836	497
7.61719	254	7.61719	474	7.61719	509	7.61719	568	7.61719	491	15.2344	11	7.61719	503	7.61719	469	7.61719	487
7.66602	250	7.66602	458	7.66602	498	7.66602	579	7.66602	489	15.332	7	7.66602	491	7.66602	465	7.66602	491
7.71484	240	7.71484	424	7.71484	456	7.71484	538	7.71484	454	15.4297	3	7.71484	474	7.71484	473	7.71484	448
7.76367	242	7.76367	421	7.76367	448	7.76367	473	7.76367	455	15.5273	12	7.76367	470	7.76367	447	7.76367	485
7.8125	208	7.8125	445	7.8125	418	7.8125	511	7.8125	456	15.625	8	7.8125	440	7.8125	425	7.8125	445
7.86133	228	7.86133	404	7.86133	442	7.86133	484	7.86133	406	15.7227	9	7.86133	417	7.86133	395	7.86133	433
7.91016	197	7.91016	405	7.91016	437	7.91016	464	7.91016	407	15.8203	11	7.91016	421	7.91016	397	7.91016	424
7.95898	198	7.95898	380	7.95898	433	7.95898	469	7.95898	432	15.918	5	7.95898	427	7.95898	412	7.95898	395
8.00781	146	8.00781	330	8.00781	366	8.00781	413	8.00781	383	16.0156	7	8.00781	405	8.00781	353	8.00781	391
8.05664	177	8.05664	352	8.05664	386	8.05664	364	8.05664	352	16.1133	7	8.05664	380	8.05664	383	8.05664	393
8.10547	164	8.10547	318	8.10547	351	8.10547	420	8.10547	348	16.2109	8	8.10547	353	8.10547	329	8.10547	378
8.1543	157	8.1543	318	8.1543	361	8.1543	390	8.1543	348	16.3086	9	8.1543	361	8.1543	349	8.1543	344
8.20313	147	8.20313	288	8.20313	359	8.20313	361	8.20313	368	16.4062	9	8.20313	368	8.20313	310	8.20313	340
8.25195	132	8.25195	299	8.25195	307	8.25195	352	8.25195	336	16.5039	7	8.25195	365	8.25195	337	8.25195	329
8.30078	135	8.30078	285	8.30078	328	8.30078	341	8.30078	322	16.6016	9	8.30078	312	8.30078	323	8.30078	293
8.34961	105	8.34961	289	8.34961	323	8.34961	335	8.34961	333	16.6992	7	8.34961	286	8.34961	292	8.34961	298
8.39844	121	8.39844	290	8.39844	271	8.39844	340	8.39844	324	16.7969	6	8.39844	294	8.39844	264	8.39844	286
8.44727	105	8.44727	250	8.44727	299	8.44727	307	8.44727	290	16.8945	9	8.44727	264	8.44727	267	8.44727	298
8.49609	96	8.49609	236	8.49609	264	8.49609	286	8.49609	252	16.9922	6	8.49609	301	8.49609	265	8.49609	266
8.54492	88	8.54492	224	8.54492	262	8.54492	293	8.54492	279	17.0898	8	8.54492	278	8.54492	257	8.54492	244
8.59375	102	8.59375	221	8.59375	258	8.59375	286	8.59375	258	17.1875	6	8.59375	289	8.59375	235	8.59375	271
8.64258	78	8.64258	212	8.64258	260	8.64258	273	8.64258	262	17.2852	6	8.64258	255	8.64258	236	8.64258	236
8.69141	71	8.69141	222	8.69141	237	8.69141	265	8.69141	227	17.3828	6	8.69141	262	8.69141	226	8.69141	236
8.74023	75	8.74023	183	8.74023	220	8.74023	255	8.74023	229	17.4805	5	8.74023	240	8.74023	237	8.74023	243
8.78906	67	8.78906	183	8.78906	226	8.78906	252	8.78906	234	17.5781	8	8.78906	241	8.78906	212	8.78906	241
8.83789	67	8.83789	184	8.83789	224	8.83789	238	8.83789	216	17.6758	5	8.83789	225	8.83789	215	8.83789	226
8.88672	80	8.88672	184	8.88672	228	8.88672	256	8.88672	197	17.7734	7	8.88672	197	8.88672	194	8.88672	224
8.93555	71	8.93555	172	8.93555	211	8.93555	248	8.93555	206	17.8711	2	8.93555	203	8.93555	195	8.93555	199
8.98438	67	8.98438	165	8.98438	174	8.98438	218	8.98438	197	17.9688	6	8.98438	212	8.98438	199	8.98438	187
9.0332	58	9.0332	149	9.0332	157	9.0332	186	9.0332	193	18.0664	6	9.0332	199	9.0332	192	9.0332	199
9.08203	66	9.08203	130	9.08203	182	9.08203	214	9.08203	212	18.1641	4	9.08203	186	9.08203	168	9.08203	180
9.13086	44	9.13086	141	9.13086	189	9.13086	207	9.13086	187	18.2617	9	9.13086	185	9.13086	158	9.13086	171
9.17969	58	9.17969	144	9.17969	172	9.17969	197	9.17969	179	18.3594	4	9.17969	185	9.17969	156	9.17969	149
9.22852	56	9.22852	140	9.22852	164	9.22852	156	9.22852	163	18.457	5	9.22852	179	9.22852	181	9.22852	163
9.27734	49	9.27734	123	9.27734	167	9.27734	179	9.27734	171	18.5547	6	9.27734	179	9.27734	129	9.27734	147
9.32617	48	9.32617	149	9.32617	149	9.32617	157	9.32617	138	18.6523	3	9.32617	149	9.32617	169	9.32617	149
9.375	45	9.375	123	9.375	141	9.375	185	9.375	142	18.75	8	9.375	164	9.375	144	9.375	157
9.42383	35	9.42383	123	9.42383	139	9.42383	152	9.42383	133	18.8477	4	9.42383	148	9.42383	114	9.42383	144
9.47266	38	9.47266	103	9.47266	131	9.47266	156	9.47266	146	18.9453	3	9.47266	139	9.47266	128	9.47266	134
9.52148	48	9.52148	109	9.52148	118	9.52148	164	9.52148	152	19.043	2	9.52148	145	9.52148	139	9.52148	131
9.57031	32	9.57031	111	9.57031	121	9.57031	135	9.57031	111	19.1406	2	9.57031	144	9.57031	135	9.57031	122
9.61914	38	9.61914	99	9.61914	148	9.61914	145	9.61914	123	19.2383	3	9.61914	130	9.61914	117	9.61914	123
9.66797	45	9.66797	113	9.66797	117	9.66797	128	9.66797	142	19.3359	4	9.66797	105	9.66797	115	9.66797	111
9.7168	28	9.7168	87	9.7168	115	9.7168	144	9.7168	116	19.4336	4	9.7168	119	9.7168	113	9.7168	125
9.76563	45	9.76563	79	9.76563	118	9.76563	121	9.76563	114	19.5312	2	9.76563	113	9.76563	103	9.76563	118
9.81445	25	9.81445	92	9.81445	98	9.81445	132	9.81445	99	19.6289	4	9.81445	104	9.81445	111	9.81445	114
9.86328	34	9.86328	88	9.86328	113	9.86328	122	9.86328	118	19.7266	6	9.86328	138	9.86328	91	9.86328	115
9.91211	23	9.91211	76	9.91211	91	9.91211	108	9.91211	99	19.8242	2	9.91211	99	9.91211	105	9.91211	98
9.96094	27	9.96094	74	9.96094	92	9.96094	129	9.96094	92	19.9219	4	9.96094	114	9.96094	85	9.96094	92
10.0098	24	10.0098	67	10.0098	73	10.0098	90	10.0098	105	20.0195	3	10.0098	90	10.0098	87	10.0098	106
10.0586	24	10.0586	89	10.0586	88	10.0586	84	10.0586	94	20.1172	2	10.0586	89	10.0586	77	10.0586	84
10.1074	34	10.1074	65	10.1074	72	10.1074	103	10.1074	86	20.2148	4	10.1074	98	10.1074	74	10.1074	82
10.1562	26	10.1562	69	10.1562	89	10.1562	83	10.1562	93	20.3125	5	10.1562	78	10.1562	73	10.1562	81
10.2051	26	10.2051	67	10.2051	69	10.2051	83	10.2051	84	20.4102	0	10.2051	82	10.2051	92	10.2051	99
10.2539	24	10.2539	82	10.2539	75	10.2539	79	10.2539	80	20.5078	2	10.2539	97	10.2539	73	10.2539	98
10.3027	32	10.3027	63	10.3027	80	10.3027	71	10.3027	69	20.6055	4	10.3027	83	10.3027	75	10.3027	99
10.3516	26	10.3516	64	10.3516	67	10.3516	88	10.3516	74	20.7031	1	10.3516	80	10.3516	78	10.3516	81
10.4004	33	10.4004	51	10.4004	70	10.4004	78	10.4004	88	20.8008	5	10.4004	94	10.4004	67	10.4004	82
10.4492	29	10.4492	49	10.4492	84	10.4492	75	10.4492	63	20.8984	3	10.4492	93	10.4492	60	10.4492	60
10.498	24	10.498	55	10.498	64	10.498	70	10.498	67	20.9961	6	10.498	88	10.498	71	10.498	75
10.5469	22	10.5469	61	10.5469	56	10.5469	57	10.5469	68	21.0938	2	10.5469	81	10.5469	71	10.5469	58
10.5957	19	10.5957	57	10.5957	48	10.5957	69	10.5957	57	21.1914	4	10.5957	85	10.5957	47	10.5957	71
10.6445	24	10.6445	70	10.6445	61	10.6445	61	10.6445	62	21.2891	4	10.6445	60	10.6445	74	10.6445	69
10.6934	19	10.6934	61	10.6934	43	10.6934	68	10.6934	65	21.3867	6	10.6934	82	10.6934	74	10.6934	60
10.7422	21	10.7422	52	10.7422	59	10.7422	57	10.7422	76	21.4844	0	10.7422	63	10.7422	57	10.7422	57
10.791	28	10.791	39	10.791	47	10.791	57	10.791	48	21.582	0	10.791	51	10.791	45	10.791	44
10.8398	23	10.8398	38	10.8398	53	10.8398	59	10.8398	65	21.6797	0	10.8398	63	10.8398	60	10.8398	67
10.8887	19	10.8887	54	10.8887	40	10.8887	50	10.8887	52	21.7773	2	10.8887	67	10.8887	69	10.8887	52
10.9375	12	10.9375	30	10.9375	58	10.9375	50	10.9375	51	21.875	1	10.9375	67	10.9375	52	10.9375	57
10.9863	25	10.9863	39	10.9863	55	10.9863	60	10.9863	54	21.9727	4	10.9863	50	10.9863	43	10.9863	45
11.0352	21	11.0352	47	11.0352	62	11.0352	55	11.0352	38	22.0703	1	11.0352	52	11.0352	50	11.0352	60
11.084	14	11.084	40	11.084	49	11.084	53	11.084	54	22.168	3	11.084	49	11.084	47	11.084	41
11.1328	16	11.1328	33	11.1328	39	11.1328	54	11.1328	51	22.2656	2	11.1328	63	11.1328	58	11.1328	52
11.1816	18	11.1816	40	11.1816	36	11.1816	67	11.1816	46	22.3633	0	11.1816	63	11.1816	34	11.1816	43
11.2305	28	11.2305	38	11.2305	40	11.2305	43	11.2305	38	22.4609	4	11.2305	63	11.2305	44	11.2305	45
11.2793	16	11.2793	45	11.2793	54	11.2793	47	11.2793	31	22.5586	0	11.2793	49	11.2793	49	11.2793	44
11.3281	14	11.3281	32	11.3281	41	11.3281	43	11.3281	44	22.6562	1	11.3281	45	11.3281	52	11.3281	43
11.377	11	11.377	43	11.377	39	11.377	47	11.377	42	22.7539	3	11.377	56	11.377	31	11.377	43
11.4258	21	11.4258	29	11.4258	39	11.4258	34	11.4258	40	22.8516	0	11.4258	45	11.4258	40	11.4258	35
11.4746	12	11.4746	36	11.4746	29	11.4746	46	11.4746	31	22.9492	2	11.4746	52	11.4746	37	11.4746	39
11.5234	13	11.5234	38	11.5234	39	11.5234	41	11.5234	38	23.0469	4	11.5234	39	11.5234	25	11.5234	41
11.5723	11	11.5723	29	11.5723	32	11.5723	26	11.5723	31	23.1445	0	11.5723	31	11.5723	32	11.5723	45
11.6211	16	11.6211	33	11.6211	27	11.6211	39	11.6211	27	23.2422	6	11.6211	41	11.6211	42	11.6211	36
11.6699	18	11.6699	33	11.6699	34	11.6699	37	11.6699	25	23.3398	3	11.6699	38	11.6699	29	11.6699	39
11.7188	16	11.7188	28	11.7188	31	11.7188	46	11.7188	40	23.4375	1	11.7188	38	11.7188	27	11.7188	30
11.7676	17	11.7676	26	11.7676	30	11.7676	36	11.7676	37	23.5352	4	11.7676	33	11.7676	37	11.7676	34
11.8164	10	11.8164	26	11.8164	33	11.8164	24	11.8164	25	23.6328	1	11.8164	30	11.8164	27	11.8164	37
11.8652	16	11.8652	27	11.8652	23	11.8652	39	11.8652	34	23.7305	2	11.8652	49	11.8652	35	11.8652	29
11.9141	13	11.9141	29	11.9141	40	11.9141	35	11.9141	30	23.8281	2	11.9141	33	11.9141	33	11.9141	30
11.9629	18	11.9629	25	11.9629	34	11.9629	27	11.9629	30	23.9258	3	11.9629	52	11.9629	28	11.9629	24
12.0117	20	12.0117	34	12.0117	25	12.0117	27	12.0117	33	24.0234	2	12.0117	34	12.0117	21	12.0117	31
12.0605	15	12.0605	23	12.0605	25	12.0605	41	12.0605	30	24.1211	2	12.0605	29	12.0605	25	12.0605	29
12.1094	7	12.1094	24	12.1094	17	12.1094	29	12.1094	24	24.2188	3	12.1094	28	12.1094	34	12.1094	26
12.1582	20	12.1582	32	12.1582	23	12.1582	35	12.1582	37	24.3164	2	12.1582	32	12.1582	27	12.1582	26
12.207	16	12.207	26	12.207	14	12.207	34	12.207	18	24.4141	1	12.207	32	12.207	28	12.207	29
12.2559	11	12.2559	24	12.2559	28	12.2559	22	12.2559	24	24.5117	1	12.2559	28	12.2559	20	12.2559	21
12.3047	9	12.3047	24	12.3047	36	12.3047	28	12.3047	25	24.6094	0	12.3047	28	12.3047	25	12.3047	20
12.3535	16	12.3535	22	12.3535	24	12.3535	24	12.3535	27	24.707	0	12.3535	30	12.3535	15	12.3535	28
12.4023	9	12.4023	18	12.4023	23	12.4023	30	12.4023	29	24.8047	1	12.4023	38	12.4023	23	12.4023	36
12.4512	15	12.4512	24	12.4512	22	12.4512	32	12.4512	30	24.9023	1	12.4512	24	12.4512	24	12.4512	25
12.5	7	12.5	18	12.5	20	12.5	21	12.5	22	25	3	12.5	29	12.5	24	12.5	20
12.5488	11	12.5488	19	12.5488	33	12.5488	13	12.5488	16	25.0977	2	12.5488	31	12.5488	18	12.5488	26
12.5977	6	12.5977	23	12.5977	24	12.5977	18	12.5977	21	25.1953	1	12.5977	31	12.5977	28	12.5977	17
12.6465	18	12.6465	19	12.6465	24	12.6465	17	12.6465	17	25.293	3	12.6465	18	12.6465	17	12.6465	19
12.6953	15	12.6953	19	12.6953	20	12.6953	21	12.6953	24	25.3906	1	12.6953	28	12.6953	25	12.6953	27
12.7441	10	12.7441	18	12.7441	27	12.7441	19	12.7441	31	25.4883	0	12.7441	20	12.7441	20	12.7441	22
12.793	10	12.793	22	12.793	14	12.793	23	12.793	22	25.5859	1	12.793	30	12.793	17	12.793	17
12.8418	7	12.8418	22	12.8418	22	12.8418	15	12.8418	22	25.6836	1	12.8418	18	12.8418	11	12.8418	30
12.8906	11	12.8906	27	12.8906	16	12.8906	20	12.8906	13	25.7812	1	12.8906	21	12.8906	17	12.8906	21
12.9395	12	12.9395	17	12.9395	18	12.9395	20	12.9395	19	25.8789	2	12.9395	23	12.9395	21	12.9395	19
12.9883	11	12.9883	19	12.9883	24	12.9883	20	12.9883	19	25.9766	3	12.9883	24	12.9883	17	12.9883	12
13.0371	15	13.0371	22	13.0371	15	13.0371	23	13.0371	19	26.0742	2	13.0371	23	13.0371	18	13.0371	11
13.0859	7	13.0859	9	13.0859	23	13.0859	17	13.0859	27	26.1719	1	13.0859	32	13.0859	20	13.0859	12
13.1348	16	13.1348	19	13.1348	20	13.1348	18	13.1348	17	26.2695	0	13.1348	18	13.1348	13	13.1348	15
13.1836	14	13.1836	21	13.1836	17	13.1836	10	13.1836	12	26.3672	0	13.1836	20	13.1836	17	13.1836	14
13.2324	8	13.2324	14	13.2324	17	13.2324	16	13.2324	11	26.4648	2	13.2324	15	13.2324	20	13.2324	18
13.2812	14	13.2812	22	13.2812	18	13.2812	16	13.2812	11	26.5625	2	13.2812	20	13.2812	21	13.2812	25
13.3301	5	13.3301	11	13.3301	17	13.3301	9	13.3301	17	26.6602	0	13.3301	15	13.3301	13	13.3301	20
13.3789	11	13.3789	10	13.3789	9	13.3789	21	13.3789	14	26.7578	0	13.3789	12	13.3789	24	13.3789	22
13.4277	9	13.4277	18	13.4277	14	13.4277	26	13.4277	8	26.8555	1	13.4277	14	13.4277	18	13.4277	18
13.4766	5	13.4766	10	13.4766	13	13.4766	14	13.4766	26	26.9531	2	13.4766	24	13.4766	11	13.4766	13
13.5254	6	13.5254	18	13.5254	13	13.5254	13	13.5254	17	27.0508	0	13.5254	16	13.5254	12	13.5254	17
13.5742	6	13.5742	11	13.5742	23	13.5742	21	13.5742	16	27.1484	6	13.5742	27	13.5742	20	13.5742	8
13.623	8	13.623	11	13.623	19	13.623	13	13.623	10	27.2461	1	13.623	18	13.623	8	13.623	9
13.6719	8	13.6719	16	13.6719	14	13.6719	20	13.6719	18	27.3438	1	13.6719	19	13.6719	11	13.6719	9
13.7207	3	13.7207	11	13.7207	13	13.7207	11	13.7207	12	27.4414	1	13.7207	9	13.7207	15	13.7207	15
13.7695	5	13.7695	14	13.7695	21	13.7695	19	13.7695	10	27.5391	0	13.7695	11	13.7695	8	13.7695	16
13.8184	7	13.8184	19	13.8184	14	13.8184	15	13.8184	8	27.6367	0	13.8184	20	13.8184	20	13.8184	9
13.8672	7	13.8672	14	13.8672	7	13.8672	16	13.8672	20	27.7344	1	13.8672	14	13.8672	11	13.8672	17
13.916	7	13.916	14	13.916	13	13.916	11	13.916	14	27.832	0	13.916	23	13.916	8	13.916	10
13.9648	4	13.9648	14	13.9648	12	13.9648	7	13.9648	14	27.9297	3	13.9648	13	13.9648	15	13.9648	15
14.0137	6	14.0137	13	14.0137	8	14.0137	5	14.0137	9	28.0273	1	14.0137	18	14.0137	8	14.0137	14
14.0625	10	14.0625	16	14.0625	13	14.0625	14	14.0625	13	28.125	2	14.0625	11	14.0625	7	14.0625	13
14.1113	6	14.1113	8	14.1113	11	14.1113	14	14.1113	12	28.2227	2	14.1113	16	14.1113	11	14.1113	12
14.1602	7	14.1602	11	14.1602	12	14.1602	14	14.1602	15	28.3203	0	14.1602	15	14.1602	7	14.1602	9
14.209	6	14.209	12	14.209	11	14.209	10	14.209	9	28.418	0	14.209	14	14.209	11	14.209	18
14.2578	8	14.2578	9	14.2578	20	14.2578	14	14.2578	7	28.5156	0	14.2578	14	14.2578	14	14.2578	12
14.3066	5	14.3066	12	14.3066	7	14.3066	10	14.3066	22	28.6133	1	14.3066	16	14.3066	11	14.3066	6
14.3555	5	14.3555	18	14.3555	8	14.3555	8	14.3555	9	28.7109	2	14.3555	16	14.3555	4	14.3555	16
14.4043	3	14.4043	15	14.4043	7	14.4043	15	14.4043	9	28.8086	2	14.4043	12	14.4043	14	14.4043	9
14.4531	3	14.4531	9	14.4531	13	14.4531	9	14.4531	10	28.9062	1	14.4531	11	14.4531	10	14.4531	10
14.502	0	14.502	13	14.502	9	14.502	12	14.502	7	29.0039	1	14.502	19	14.502	11	14.502	15
14.5508	5	14.5508	5	14.5508	16	14.5508	15	14.5508	12	29.1016	1	14.5508	11	14.5508	14	14.5508	6
14.5996	4	14.5996	8	14.5996	10	14.5996	10	14.5996	9	29.1992	0	14.5996	10	14.5996	8	14.5996	11
14.6484	8	14.6484	5	14.6484	9	14.6484	10	14.6484	10	29.2969	0	14.6484	11	14.6484	7	14.6484	9
14.6973	2	14.6973	15	14.6973	13	14.6973	12	14.6973	6	29.3945	1	14.6973	14	14.6973	13	14.6973	5
14.7461	7	14.7461	8	14.7461	11	14.7461	11	14.7461	6	29.4922	1	14.7461	7	14.7461	11	14.7461	11
14.7949	7	14.7949	13	14.7949	13	14.7949	9	14.7949	11	29.5898	0	14.7949	17	14.7949	6	14.7949	11
14.8438	7	14.8438	9	14.8438	10	14.8438	10	14.8438	9	29.6875	1	14.8438	11	14.8438	11	14.8438	7
14.8926	1	14.8926	7	14.8926	9	14.8926	11	14.8926	9	29.7852	0	14.8926	10	14.8926	12	14.8926	10
14.9414	6	14.9414	8	14.9414	6	14.9414	13	14.9414	11	29.8828	0	14.9414	13	14.9414	11	14.9414	9
14.9902	6	14.9902	13	14.9902	12	14.9902	10	14.9902	6	29.9805	0	14.9902	13	14.9902	9	14.9902	9
15.0391	8	15.0391	11	15.0391	7	15.0391	6	15.0391	7	30.0781	0	15.0391	16	15.0391	9	15.0391	10
15.0879	3	15.0879	7	15.0879	4	15.0879	14	15.0879	7	30.1758	0	15.0879	10	15.0879	14	15.0879	12
15.1367	2	15.1367	9	15.1367	6	15.1367	8	15.1367	11	30.2734	1	15.1367	13	15.1367	6	15.1367	7
15.1855	6	15.1855	11	15.1855	7	15.1855	7	15.1855	7	30.3711	0	15.1855	8	15.1855	3	15.1855	11
15.2344	2	15.2344	10	15.2344	13	15.2344	11	15.2344	6	30.4688	2	15.2344	10	15.2344	7	15.2344	6
15.2832	8	15.2832	8	15.2832	7	15.2832	11	15.2832	4	30.5664	1	15.2832	12	15.2832	8	15.2832	8
15.332	4	15.332	2	15.332	6	15.332	9	15.332	1	30.6641	1	15.332	10	15.332	6	15.332	4
15.3809	3	15.3809	7	15.3809	7	15.3809	8	15.3809	13	30.7617	0	15.3809	7	15.3809	6	15.3809	8
15.4297	3	15.4297	5	15.4297	11	15.4297	7	15.4297	8	30.8594	1	15.4297	10	15.4297	3	15.4297	6
15.4785	3	15.4785	13	15.4785	10	15.4785	7	15.4785	4	30.957	2	15.4785	7	15.4785	10	15.4785	10
15.5273	5	15.5273	13	15.5273	5	15.5273	6	15.5273	10	31.0547	1	15.5273	7	15.5273	5	15.5273	3
15.5762	8	15.5762	5	15.5762	11	15.5762	9	15.5762	7	31.1523	0	15.5762	6	15.5762	7	15.5762	6
15.625	3	15.625	6	15.625	5	15.625	12	15.625	12	31.25	0	15.625	7	15.625	6	15.625	7
15.6738	2	15.6738	8	15.6738	7	15.6738	8	15.6738	8	31.3477	0	15.6738	6	15.6738	6	15.6738	7
15.7227	3	15.7227	2	15.7227	7	15.7227	7	15.7227	11	31.4453	1	15.7227	11	15.7227	5	15.7227	10
15.7715	0	15.7715	8	15.7715	8	15.7715	6	15.7715	6	31.543	0	15.7715	8	15.7715	5	15.7715	7
15.8203	5	15.8203	8	15.8203	4	15.8203	7	15.8203	6	31.6406	0	15.8203	6	15.8203	4	15.8203	10
15.8691	8	15.8691	5	15.8691	7	15.8691	11	15.8691	5	31.7383	0	15.8691	9	15.8691	6	15.8691	10
15.918	1	15.918	7	15.918	3	15.918	5	15.918	8	31.8359	2	15.918	7	15.918	6	15.918	9
15.9668	0	15.9668	3	15.9668	7	15.9668	8	15.9668	3	31.9336	0	15.9668	8	15.9668	10	15.9668	4
16.0156	0	16.0156	7	16.0156	9	16.0156	4	16.0156	8	32.0312	0	16.0156	6	16.0156	7	16.0156	7
16.0645	3	16.0645	6	16.0645	3	16.0645	5	16.0645	9	32.1289	0	16.0645	11	16.0645	5	16.0645	9
16.1133	1	16.1133	10	16.1133	8	16.1133	5	16.1133	7	32.2266	0	16.1133	9	16.1133	5	16.1133	5
16.1621	4	16.1621	13	16.1621	5	16.1621	4	16.1621	11	32.3242	1	16.1621	5	16.1621	7	16.1621	6
16.2109	1	16.2109	8	16.2109	8	16.2109	7	16.2109	3	32.4219	0	16.2109	9	16.2109	2	16.2109	5
16.2598	2	16.2598	7	16.2598	5	16.2598	6	16.2598	4	32.5195	0	16.2598	3	16.2598	2	16.2598	7
16.3086	0	16.3086	8	16.3086	11	16.3086	5	16.3086	7	32.6172	0	16.3086	12	16.3086	5	16.3086	5
16.3574	1	16.3574	3	16.3574	7	16.3574	5	16.3574	5	32.7148	0	16.3574	3	16.3574	5	16.3574	5
16.4062	4	16.4062	4	16.4062	6	16.4062	6	16.4062	5	32.8125	0	16.4062	5	16.4062	8	16.4062	3
16.4551	4	16.4551	5	16.4551	4	16.4551	5	16.4551	11	32.9102	0	16.4551	6	16.4551	4	16.4551	5
16.5039	1	16.5039	8	16.5039	6	16.5039	4	16.5039	5	33.0078	0	16.5039	6	16.5039	2	16.5039	13
16.5527	3	16.5527	7	16.5527	15	16.5527	6	16.5527	9	33.1055	0	16.5527	5	16.5527	7	16.5527	9
16.6016	3	16.6016	8	16.6016	8	16.6016	6	16.6016	3	33.2031	2	16.6016	7	16.6016	3	16.6016	6
16.6504	7	16.6504	2	16.6504	2	16.6504	5	16.6504	7	33.3008	1	16.6504	5	16.6504	10	16.6504	4
16.6992	2	16.6992	5	16.6992	7	16.6992	9	16.6992	3	33.3984	0	16.6992	4	16.6992	6	16.6992	5
16.748	2	16.748	4	16.748	6	16.748	6	16.748	8	33.4961	0	16.748	10	16.748	8	16.748	6
16.7969	1	16.7969	7	16.7969	2	16.7969	6	16.7969	3	33.5938	2	16.7969	7	16.7969	4	16.7969	3
16.8457	0	16.8457	5	16.8457	2	16.8457	3	16.8457	1	33.6914	0	16.8457	7	16.8457	5	16.8457	4
16.8945	3	16.8945	6	16.8945	6	16.8945	3	16.8945	4	33.7891	0	16.8945	5	16.8945	6	16.8945	3
16.9434	5	16.9434	4	16.9434	1	16.9434	4	16.9434	3	33.8867	0	16.9434	3	16.9434	7	16.9434	6
16.9922	5	16.9922	2	16.9922	6	16.9922	5	16.9922	6	33.9844	2	16.9922	8	16.9922	4	16.9922	1
17.041	4	17.041	7	17.041	1	17.041	5	17.041	2	34.082	1	17.041	5	17.041	3	17.041	2
17.0898	5	17.0898	1	17.0898	5	17.0898	5	17.0898	2	34.1797	0	17.0898	5	17.0898	3	17.0898	4
17.1387	0	17.1387	6	17.1387	6	17.1387	6	17.1387	5	34.2773	1	17.1387	5	17.1387	3	17.1387	9
17.1875	2	17.1875	2	17.1875	3	17.1875	3	17.1875	4	34.375	1	17.1875	7	17.1875	7	17.1875	2
17.2363	4	17.2363	9	17.2363	3	17.2363	4	17.2363	3	34.4727	0	17.2363	6	17.2363	5	17.2363	4
17.2852	2	17.2852	1	17.2852	5	17.2852	4	17.2852	6	34.5703	0	17.2852	5	17.2852	4	17.2852	4
17.334	1	17.334	6	17.334	1	17.334	3	17.334	4	34.668	0	17.334	6	17.334	1	17.334	4
17.3828	0	17.3828	2	17.3828	4	17.3828	2	17.3828	5	34.7656	1	17.3828	7	17.3828	3	17.3828	6
17.4316	2	17.4316	2	17.4316	4	17.4316	4	17.4316	3	34.8633	0	17.4316	2	17.4316	3	17.4316	6
17.4805	4	17.4805	4	17.4805	4	17.4805	3	17.4805	3	34.9609	0	17.4805	8	17.4805	6	17.4805	2
17.5293	3	17.5293	8	17.5293	4	17.5293	3	17.5293	4	35.0586	0	17.5293	3	17.5293	3	17.5293	1
17.5781	2	17.5781	2	17.5781	1	17.5781	3	17.5781	6	35.1562	0	17.5781	7	17.5781	3	17.5781	5
17.627	4	17.627	7	17.627	1	17.627	4	17.627	4	35.2539	1	17.627	6	17.627	4	17.627	4
17.6758	3	17.6758	4	17.6758	3	17.6758	0	17.6758	3	35.3516	1	17.6758	4	17.6758	3	17.6758	4
17.7246	4	17.7246	3	17.7246	5	17.7246	4	17.7246	2	35.4492	1	17.7246	7	17.7246	6	17.7246	7
17.7734	3	17.7734	2	17.7734	6	17.7734	1	17.7734	3	35.5469	0	17.7734	5	17.7734	3	17.7734	4
17.8223	1	17.8223	2	17.8223	9	17.8223	5	17.8223	3	35.6445	1	17.8223	4	17.8223	4	17.8223	3
17.8711	3	17.8711	5	17.8711	1	17.8711	3	17.8711	7	35.7422	0	17.8711	2	17.8711	2	17.8711	2
17.9199	1	17.9199	3	17.9199	3	17.9199	3	17.9199	1	35.8398	0	17.9199	4	17.9199	1	17.9199	2
17.9688	3	17.9688	5	17.9688	3	17.9688	3	17.9688	2	35.9375	0	17.9688	2	17.9688	5	17.9688	4
18.0176	4	18.0176	4	18.0176	3	18.0176	4	18.0176	2	36.0352	0	18.0176	6	18.0176	2	18.0176	1
18.0664	3	18.0664	3	18.0664	1	18.0664	4	18.0664	1	36.1328	1	18.0664	7	18.0664	2	18.0664	3
18.1152	1	18.1152	4	18.1152	7	18.1152	3	18.1152	5	36.2305	1	18.1152	3	18.1152	2	18.1152	5
18.1641	4	18.1641	1	18.1641	1	18.1641	2	18.1641	6	36.3281	0	18.1641	6	18.1641	4	18.1641	2
18.2129	0	18.2129	2	18.2129	4	18.2129	3	18.2129	2	36.4258	0	18.2129	4	18.2129	1	18.2129	3
18.2617	2	18.2617	3	18.2617	2	18.2617	2	18.2617	2	36.5234	0	18.2617	2	18.2617	6	18.2617	2
18.3105	1	18.3105	4	18.3105	1	18.3105	1	18.3105	7	36.6211	0	18.3105	3	18.3105	3	18.3105	1
18.3594	1	18.3594	3	18.3594	1	18.3594	1	18.3594	3	36.7188	0	18.3594	6	18.3594	5	18.3594	9
18.4082	0	18.4082	2	18.4082	2	18.4082	1	18.4082	1	36.8164	0	18.4082	1	18.4082	2	18.4082	2
18.457	0	18.457	2	18.457	2	18.457	6	18.457	5	36.9141	0	18.457	4	18.457	1	18.457	3
18.5059	1	18.5059	5	18.5059	1	18.5059	0	18.5059	2	37.0117	0	18.5059	2	18.5059	2	18.5059	1
18.5547	2	18.5547	1	18.5547	2	18.5547	4	18.5547	6	37.1094	0	18.5547	4	18.5547	5	18.5547	4
18.6035	1	18.6035	4	18.6035	2	18.6035	5	18.6035	4	37.207	0	18.6035	5	18.6035	2	18.6035	3
18.6523	2	18.6523	4	18.6523	3	18.6523	2	18.6523	2	37.3047	0	18.6523	7	18.6523	4	18.6523	4
18.7012	2	18.7012	2	18.7012	9	18.7012	3	18.7012	1	37.4023	0	18.7012	6	18.7012	2	18.7012	5
18.75	0	18.75	4	18.75	5	18.75	6	18.75	4	37.5	0	18.75	7	18.75	4	18.75	5
18.7988	1	18.7988	5	18.7988	2	18.7988	3	18.7988	4	37.5977	0	18.7988	0	18.7988	2	18.7988	3
18.8477	0	18.8477	3	18.8477	2	18.8477	2	18.8477	3	37.6953	0	18.8477	10	18.8477	3	18.8477	6
18.8965	1	18.8965	6	18.8965	4	18.8965	2	18.8965	2	37.793	0	18.8965	4	18.8965	3	18.8965	0
18.9453	1	18.9453	6	18.9453	2	18.9453	2	18.9453	2	37.8906	1	18.9453	2	18.9453	0	18.9453	0
18.9941	0	18.9941	3	18.9941	2	18.9941	0	18.9941	1	37.9883	1	18.9941	5	18.9941	4	18.9941	3
19.043	2	19.043	1	19.043	2	19.043	2	19.043	0	38.0859	0	19.043	2	19.043	3	19.043	5
19.0918	1	19.0918	1	19.0918	4	19.0918	3	19.0918	1	38.1836	0	19.0918	3	19.0918	1	19.0918	3
19.1406	1	19.1406	1	19.1406	1	19.1406	6	19.1406	2	38.2812	1	19.1406	7	19.1406	4	19.1406	3
19.1895	0	19.1895	0	19.1895	3	19.1895	2	19.1895	1	38.3789	2	19.1895	5	19.1895	5	19.1895	1
19.2383	2	19.2383	3	19.2383	3	19.2383	2	19.2383	2	38.4766	0	19.2383	2	19.2383	3	19.2383	4
19.2871	0	19.2871	3	19.2871	1	19.2871	3	19.2871	3	38.5742	0	19.2871	3	19.2871	5	19.2871	4
19.3359	2	19.3359	3	19.3359	5	19.3359	1	19.3359	2	38.6719	0	19.3359	2	19.3359	0	19.3359	1
19.3848	3	19.3848	3	19.3848	1	19.3848	2	19.3848	4	38.7695	1	19.3848	3	19.3848	1	19.3848	2
19.4336	1	19.4336	2	19.4336	2	19.4336	0	19.4336	1	38.8672	0	19.4336	1	19.4336	1	19.4336	1
19.4824	1	19.4824	4	19.4824	1	19.4824	1	19.4824	5	38.9648	0	19.4824	3	19.4824	0	19.4824	0
19.5312	3	19.5312	4	19.5312	4	19.5312	0	19.5312	1	39.0625	1	19.5312	6	19.5312	2	19.5312	1
19.5801	2	19.5801	2	19.5801	2	19.5801	6	19.5801	2	39.1602	0	19.5801	4	19.5801	2	19.5801	3
19.6289	0	19.6289	2	19.6289	2	19.6289	4	19.6289	3	39.2578	0	19.6289	1	19.6289	2	19.6289	3
19.6777	2	19.6777	2	19.6777	3	19.6777	2	19.6777	2	39.3555	0	19.6777	3	19.6777	3	19.6777	3
19.7266	0	19.7266	2	19.7266	3	19.7266	3	19.7266	5	39.4531	0	19.7266	1	19.7266	3	19.7266	1
19.7754	0	19.7754	2	19.7754	5	19.7754	1	19.7754	0	39.5508	0	19.7754	5	19.7754	2	19.7754	3
19.8242	1	19.8242	5	19.8242	2	19.8242	1	19.8242	6	39.6484	1	19.8242	2	19.8242	0	19.8242	1
19.873	1	19.873	1	19.873	3	19.873	3	19.873	2	39.7461	0	19.873	6	19.873	1	19.873	0
19.9219	0	19.9219	2	19.9219	1	19.9219	4	19.9219	3	39.8438	1	19.9219	2	19.9219	0	19.9219	1
19.9707	2	19.9707	2	19.9707	3	19.9707	1	19.9707	1	39.9414	0	19.9707	4	19.9707	1	19.9707	2
20.0195	1	20.0195	3	20.0195	4	20.0195	1	20.0195	4	40.0391	0	20.0195	4	20.0195	2	20.0195	3
20.0684	0	20.0684	2	20.0684	3	20.0684	1	20.0684	3	40.1367	0	20.0684	0	20.0684	1	20.0684	1
20.1172	2	20.1172	2	20.1172	2	20.1172	2	20.1172	3	40.2344	0	20.1172	1	20.1172	2	20.1172	1
20.166	1	20.166	3	20.166	1	20.166	1	20.166	1	40.332	1	20.166	3	20.166	3	20.166	1
20.2148	1	20.2148	1	20.2148	2	20.2148	4	20.2148	2	40.4297	0	20.2148	4	20.2148	1	20.2148	2
20.2637	3	20.2637	3	20.2637	2	20.2637	4	20.2637	0	40.5273	0	20.2637	5	20.2637	3	20.2637	2
20.3125	2	20.3125	2	20.3125	2	20.3125	3	20.3125	1	40.625	0	20.3125	5	20.3125	3	20.3125	3
20.3613	2	20.3613	2	20.3613	3	20.3613	3	20.3613	1	40.7227	0	20.3613	3	20.3613	1	20.3613	0
20.4102	1	20.4102	1	20.4102	0	20.4102	2	20.4102	2	40.8203	0	20.4102	2	20.4102	2	20.4102	3
20.459	0	20.459	1	20.459	2	20.459	1	20.459	1	40.918	1	20.459	1	20.459	3	20.459	2
20.5078	1	20.5078	2	20.5078	5	20.5078	5	20.5078	2	41.0156	0	20.5078	2	20.5078	3	20.5078	1
20.5566	2	20.5566	4	20.5566	2	20.5566	0	20.5566	0	41.1133	0	20.5566	0	20.5566	2	20.5566	0
20.6055	0	20.6055	2	20.6055	0	20.6055	2	20.6055	0	41.2109	0	20.6055	4	20.6055	2	20.6055	3
20.6543	0	20.6543	0	20.6543	2	20.6543	1	20.6543	2	41.3086	0	20.6543	4	20.6543	1	20.6543	3
20.7031	0	20.7031	1	20.7031	2	20.7031	1	20.7031	0	41.4062	0	20.7031	0	20.7031	1	20.7031	1
20.752	1	20.752	3	20.752	3	20.752	2	20.752	4	41.5039	0	20.752	3	20.752	2	20.752	2
20.8008	1	20.8008	4	20.8008	3	20.8008	2	20.8008	1	41.6016	0	20.8008	3	20.8008	3	20.8008	4
20.8496	0	20.8496	4	20.8496	2	20.8496	1	20.8496	0	41.6992	0	20.8496	7	20.8496	4	20.8496	1
20.8984	1	20.8984	2	20.8984	0	20.8984	2	20.8984	3	41.7969	0	20.8984	5	20.8984	0	20.8984	4
20.9473	1	20.9473	4	20.9473	1	20.9473	1	20.9473	2	41.8945	1	20.9473	2	20.9473	0	20.9473	2
20.9961	1	20.9961	1	20.9961	0	20.9961	1	20.9961	4	41.9922	1	20.9961	1	20.9961	0	20.9961	3
21.0449	1	21.0449	2	21.0449	3	21.0449	2	21.0449	2	42.0898	0	21.0449	4	21.0449	1	21.0449	1
21.0938	0	21.0938	3	21.0938	3	21.0938	3	21.0938	2	42.1875	--	21.0938	1	21.0938	0	21.0938	3
21.1426	3	21.1426	2	21.1426	2	21.1426	2	21.1426	0	42.2852	--	21.1426	3	21.1426	0	21.1426	2
21.1914	1	21.1914	3	21.1914	0	21.1914	1	21.1914	2	42.3828	--	21.1914	1	21.1914	2	21.1914	4
21.2402	0	21.2402	1	21.2402	3	21.2402	3	21.2402	4	42.4805	--	21.2402	2	21.2402	1	21.2402	2
21.2891	2	21.2891	3	21.2891	3	21.2891	0	21.2891	0	42.5781	--	21.2891	1	21.2891	1	21.2891	3
21.3379	0	21.3379	1	21.3379	2	21.3379	0	21.3379	2	42.6758	--	21.3379	1	21.3379	3	21.3379	3
21.3867	0	21.3867	2	21.3867	1	21.3867	1	21.3867	0	42.7734	--	21.3867	2	21.3867	1	21.3867	0
21.4355	0	21.4355	3	21.4355	1	21.4355	0	21.4355	2	42.8711	--	21.4355	3	21.4355	2	21.4355	0
21.4844	1	21.4844	1	21.4844	0	21.4844	0	21.4844	0	42.9688	--	21.4844	1	21.4844	1	21.4844	0
21.5332	0	21.5332	1	21.5332	3	21.5332	1	21.5332	3	43.0664	--	21.5332	3	21.5332	3	21.5332	2
21.582	0	21.582	1	21.582	2	21.582	6	21.582	1	43.1641	--	21.582	7	21.582	1	21.582	3
21.6309	0	21.6309	3	21.6309	0	21.6309	0	21.6309	2	43.2617	--	21.6309	2	21.6309	2	21.6309	2
21.6797	1	21.6797	1	21.6797	3	21.6797	1	21.6797	1	43.3594	--	21.6797	6	21.6797	1	21.6797	1
21.7285	1	21.7285	3	21.7285	0	21.7285	1	21.7285	1	43.457	--	21.7285	3	21.7285	1	21.7285	1
21.7773	1	21.7773	0	21.7773	2	21.7773	0	21.7773	0	43.5547	--	21.7773	2	21.7773	2	21.7773	1
21.8262	1	21.8262	0	21.8262	2	21.8262	2	21.8262	2	43.6523	--	21.8262	2	21.8262	1	21.8262	2
21.875	1	21.875	0	21.875	2	21.875	3	21.875	1	43.75	--	21.875	1	21.875	1	21.875	0
21.9238	1	21.9238	4	21.9238	4	21.9238	2	21.9238	1	43.8477	--	21.9238	1	21.9238	2	21.9238	2
21.9727	1	21.9727	1	21.9727	1	21.9727	2	21.9727	0	43.9453	--	21.9727	2	21.9727	2	21.9727	3
22.0215	2	22.0215	1	22.0215	2	22.0215	0	22.0215	0	44.043	--	22.0215	0	22.0215	1	22.0215	1
22.0703	1	22.0703	2	22.0703	4	22.0703	5	22.0703	1	44.1406	--	22.0703	2	22.0703	2	22.0703	1
22.1191	1	22.1191	2	22.1191	2	22.1191	0	22.1191	2	44.2383	--	22.1191	1	22.1191	0	22.1191	2
22.168	0	22.168	0	22.168	1	22.168	1	22.168	1	44.3359	--	22.168	4	22.168	1	22.168	1
22.2168	1	22.2168	0	22.2168	0	22.2168	0	22.2168	1	44.4336	--	22.2168	3	22.2168	1	22.2168	2
22.2656	1	22.2656	2	22.2656	4	22.2656	1	22.2656	0	44.5312	--	22.2656	2	22.2656	1	22.2656	2
22.3145	3	22.3145	1	22.3145	1	22.3145	1	22.3145	1	44.6289	--	22.3145	5	22.3145	2	22.3145	0
22.3633	1	22.3633	1	22.3633	2	22.3633	2	22.3633	3	44.7266	--	22.3633	2	22.3633	4	22.3633	3
22.4121	0	22.4121	0	22.4121	1	22.4121	1	22.4121	5	44.8242	--	22.4121	3	22.4121	0	22.4121	0
22.4609	0	22.4609	0	22.4609	0	22.4609	1	22.4609	1	44.9219	--	22.4609	2	22.4609	1	22.4609	1
22.5098	0	22.5098	0	22.5098	0	22.5098	0	22.5098	1	45.0195	--	22.5098	3	22.5098	0	22.5098	3
22.5586	1	22.5586	1	22.5586	1	22.5586	0	22.5586	0	45.1172	--	22.5586	1	22.5586	3	22.5586	0
22.6074	0	22.6074	2	22.6074	1	22.6074	1	22.6074	2	45.2148	--	22.6074	2	22.6074	0	22.6074	2
22.6562	1	22.6562	0	22.6562	2	22.6562	0	22.6562	0	45.3125	--	22.6562	2	22.6562	1	22.6562	1
22.7051	1	22.7051	3	22.7051	3	22.7051	1	22.7051	0	45.4102	--	22.7051	1	22.7051	0	22.7051	2
22.7539	1	22.7539	3	22.7539	0	22.7539	1	22.7539	0	45.5078	--	22.7539	0	22.7539	0	22.7539	2
22.8027	0	22.8027	1	22.8027	2	22.8027	2	22.8027	1	45.6055	--	22.8027	4	22.8027	4	22.8027	2
22.8516	1	22.8516	2	22.8516	2	22.8516	0	22.8516	0	45.7031	--	22.8516	5	22.8516	2	22.8516	1
22.9004	0	22.9004	3	22.9004	1	22.9004	1	22.9004	0	45.8008	--	22.9004	0	22.9004	1	22.9004	2
22.9492	0	22.9492	1	22.9492	1	22.9492	2	22.9492	2	45.8984	--	22.9492	2	22.9492	1	22.9492	0
22.998	1	22.998	1	22.998	2	22.998	1	22.998	3	45.9961	--	22.998	2	22.998	1	22.998	1
23.0469	1	23.0469	2	23.0469	2	23.0469	2	23.0469	2	46.0938	--	23.0469	3	23.0469	2	23.0469	1
23.0957	2	23.0957	2	23.0957	2	23.0957	0	23.0957	2	46.1914	--	23.0957	3	23.0957	0	23.0957	1
23.1445	0	23.1445	0	23.1445	0	23.1445	1	23.1445	0	46.2891	--	23.1445	1	23.1445	1	23.1445	1
23.1934	1	23.1934	1	23.1934	0	23.1934	0	23.1934	0	46.3867	--	23.1934	2	23.1934	3	23.1934	2
23.2422	0	23.2422	1	23.2422	0	23.2422	1	23.2422	1	46.4844	--	23.2422	1	23.2422	2	23.2422	2
23.291	2	23.291	1	23.291	1	23.291	1	23.291	3	46.582	--	23.291	1	23.291	1	23.291	2
23.3398	0	23.3398	1	23.3398	3	23.3398	4	23.3398	2	46.6797	--	23.3398	1	23.3398	1	23.3398	1
23.3887	0	23.3887	0	23.3887	0	23.3887	0	23.3887	1	46.7773	--	23.3887	1	23.3887	0	23.3887	2
23.4375	3	23.4375	2	23.4375	0	23.4375	0	23.4375	0	46.875	--	23.4375	2	23.4375	3	23.4375	0
23.4863	0	23.4863	0	23.4863	2	23.4863	1	23.4863	1	46.9727	--	23.4863	2	23.4863	0	23.4863	1
23.5352	3	23.5352	1	23.5352	2	23.5352	1	23.5352	1	47.0703	--	23.5352	2	23.5352	0	23.5352	1
23.584	1	23.584	0	23.584	0	23.584	1	23.584	2	47.168	--	23.584	1	23.584	0	23.584	0
23.6328	0	23.6328	0	23.6328	1	23.6328	0	23.6328	1	47.2656	--	23.6328	2	23.6328	1	23.6328	1
23.6816	0	23.6816	1	23.6816	0	23.6816	2	23.6816	0	47.3633	--	23.6816	0	23.6816	0	23.6816	2
23.7305	0	23.7305	1	23.7305	1	23.7305	2	23.7305	2	47.4609	--	23.7305	0	23.7305	0	23.7305	2
23.7793	0	23.7793	2	23.7793	2	23.7793	0	23.7793	1	47.5586	--	23.7793	1	23.7793	1	23.7793	0
23.8281	0	23.8281	1	23.8281	2	23.8281	2	23.8281	3	47.6562	--	23.8281	1	23.8281	0	23.8281	1
23.877	0	23.877	1	23.877	1	23.877	0	23.877	1	47.7539	--	23.877	0	23.877	1	23.877	2
23.9258	2	23.9258	1	23.9258	1	23.9258	1	23.9258	1	47.8516	--	23.9258	0	23.9258	0	23.9258	2
23.9746	1	23.9746	0	23.9746	0	23.9746	2	23.9746	1	47.9492	--	23.9746	1	23.9746	1	23.9746	1
24.0234	0	24.0234	1	24.0234	0	24.0234	0	24.0234	1	48.0469	--	24.0234	1	24.0234	1	24.0234	0
24.0723	0	24.0723	2	24.0723	1	24.0723	2	24.0723	2	48.1445	--	24.0723	2	24.0723	0	24.0723	0
24.1211	2	24.1211	3	24.1211	1	24.1211	0	24.1211	0	48.2422	--	24.1211	0	24.1211	0	24.1211	0
24.1699	1	24.1699	3	24.1699	2	24.1699	2	24.1699	2	48.3398	--	24.1699	2	24.1699	1	24.1699	3
24.2188	0	24.2188	0	24.2188	1	24.2188	0	24.2188	2	48.4375	--	24.2188	4	24.2188	2	24.2188	0
24.2676	0	24.2676	1	24.2676	2	24.2676	1	24.2676	0	48.5352	--	24.2676	2	24.2676	0	24.2676	0
24.3164	0	24.3164	1	24.3164	3	24.3164	1	24.3164	1	48.6328	--	24.3164	3	24.3164	1	24.3164	0
24.3652	1	24.3652	1	24.3652	2	24.3652	2	24.3652	1	48.7305	--	24.3652	1	24.3652	2	24.3652	1
24.4141	1	24.4141	1	24.4141	0	24.4141	1	24.4141	2	48.8281	--	24.4141	0	24.4141	1	24.4141	0
24.4629	0	24.4629	1	24.4629	2	24.4629	2	24.4629	0	48.9258	--	24.4629	3	24.4629	0	24.4629	2
24.5117	0	24.5117	1	24.5117	2	24.5117	2	24.5117	0	49.0234	--	24.5117	3	24.5117	0	24.5117	1
24.5605	0	24.5605	0	24.5605	0	24.5605	0	24.5605	1	49.1211	--	24.5605	0	24.5605	1	24.5605	2
24.6094	0	24.6094	2	24.6094	1	24.6094	1	24.6094	0	49.2188	--	24.6094	4	24.6094	1	24.6094	0
24.6582	0	24.6582	0	24.6582	2	24.6582	1	24.6582	0	49.3164	--	24.6582	1	24.6582	0	24.6582	0
24.707	0	24.707	2	24.707	2	24.707	2	24.707	0	49.4141	--	24.707	0	24.707	1	24.707	2
24.7559	0	24.7559	0	24.7559	2	24.7559	1	24.7559	1	49.5117	--	24.7559	2	24.7559	2	24.7559	0
24.8047	1	24.8047	1	24.8047	3	24.8047	1	24.8047	0	49.6094	--	24.8047	0	24.8047	0	24.8047	3
24.8535	1	24.8535	1	24.8535	1	24.8535	2	24.8535	0	49.707	--	24.8535	1	24.8535	0	24.8535	0
24.9023	1	24.9023	2	24.9023	4	24.9023	1	24.9023	1	49.8047	--	24.9023	0	24.9023	0	24.9023	0
24.9512	0	24.9512	1	24.9512	1	24.9512	1	24.9512	2	49.9023	--	24.9512	0	24.9512	1	24.9512	1
25	0	25	1	25	0	25	0	25	0	--	--	25	0	25	0	25	1
25.0488	0	25.0488	0	25.0488	0	25.0488	0	25.0488	1	--	--	25.0488	0	25.0488	1	25.0488	3
25.0977	1	25.0977	0	25.0977	1	25.0977	0	25.0977	0	--	--	25.0977	1	25.0977	0	25.0977	0
25.1465	1	25.1465	1	25.1465	1	25.1465	0	25.1465	0	--	--	25.1465	4	25.1465	2	25.1465	2
25.1953	0	25.1953	1	25.1953	2	25.1953	0	25.1953	1	--	--	25.1953	1	25.1953	1	25.1953	0
25.2441	0	25.2441	1	25.2441	0	25.2441	1	25.2441	0	--	--	25.2441	2	25.2441	0	25.2441	0
25.293	3	25.293	4	25.293	2	25.293	1	25.293	1	--	--	25.293	2	25.293	1	25.293	0
25.3418	0	25.3418	0	25.3418	0	25.3418	1	25.3418	0	--	--	25.3418	1	25.3418	2	25.3418	0
25.3906	0	25.3906	1	25.3906	2	25.3906	1	25.3906	0	--	--	25.3906	3	25.3906	0	25.3906	0
25.4395	1	25.4395	1	25.4395	0	25.4395	3	25.4395	1	--	--	25.4395	0	25.4395	0	25.4395	1
25.4883	1	25.4883	1	25.4883	2	25.4883	2	25.4883	1	--	--	25.4883	0	25.4883	1	25.4883	1
25.5371	0	25.5371	0	25.5371	0	25.5371	0	25.5371	0	--	--	25.5371	1	25.5371	2	25.5371	0
25.5859	1	25.5859	2	25.5859	2	25.5859	1	25.5859	3	--	--	25.5859	0	25.5859	2	25.5859	1
25.6348	0	25.6348	1	25.6348	0	25.6348	0	25.6348	2	--	--	25.6348	2	25.6348	0	25.6348	0
25.6836	0	25.6836	1	25.6836	0	25.6836	1	25.6836	1	--	--	25.6836	1	25.6836	0	25.6836	1
25.7324	1	25.7324	1	25.7324	0	25.7324	0	25.7324	1	--	--	25.7324	1	25.7324	1	25.7324	0
25.7812	0	25.7812	0	25.7812	0	25.7812	2	25.7812	0	--	--	25.7812	0	25.7812	0	25.7812	1
25.8301	0	25.8301	2	25.8301	3	25.8301	0	25.8301	2	--	--	25.8301	1	25.8301	1	25.8301	1
25.8789	1	25.8789	0	25.8789	1	25.8789	0	25.8789	0	--	--	25.8789	1	25.8789	0	25.8789	1
25.9277	0	25.9277	1	25.9277	2	25.9277	1	25.9277	1	--	--	25.9277	1	25.9277	1	25.9277	0
25.9766	0	25.9766	2	25.9766	1	25.9766	1	25.9766	0	--	--	25.9766	4	25.9766	0	25.9766	2
26.0254	0	26.0254	1	26.0254	0	26.0254	2	26.0254	1	--	--	26.0254	0	26.0254	1	26.0254	0
26.0742	1	26.0742	2	26.0742	1	26.0742	0	26.0742	1	--	--	26.0742	1	26.0742	3	26.0742	1
26.123	1	26.123	2	26.123	0	26.123	1	26.123	0	--	--	26.123	2	26.123	1	26.123	1
26.1719	0	26.1719	0	26.1719	1	26.1719	0	26.1719	1	--	--	26.1719	1	26.1719	0	26.1719	1
26.2207	1	26.2207	0	26.2207	0	26.2207	0	26.2207	1	--	--	26.2207	1	26.2207	2	26.2207	1
26.2695	1	26.2695	2	26.2695	1	26.2695	0	26.2695	1	--	--	26.2695	0	26.2695	1	26.2695	2
26.3184	1	26.3184	0	26.3184	1	26.3184	0	26.3184	0	--	--	26.3184	1	26.3184	0	26.3184	0
26.3672	3	26.3672	1	26.3672	0	26.3672	1	26.3672	1	--	--	26.3672	2	26.3672	1	26.3672	0
26.416	0	26.416	0	26.416	1	26.416	1	26.416	1	--	--	26.416	0	26.416	0	26.416	0
26.4648	2	26.4648	2	26.4648	0	26.4648	1	26.4648	0	--	--	26.4648	3	26.4648	3	26.4648	0
26.5137	0	26.5137	0	26.5137	0	26.5137	0	26.5137	0	--	--	26.5137	1	26.5137	1	26.5137	2
26.5625	0	26.5625	2	26.5625	0	26.5625	1	26.5625	2	--	--	26.5625	0	26.5625	0	26.5625	2
26.6113	0	26.6113	1	26.6113	0	26.6113	1	26.6113	1	--	--	26.6113	1	26.6113	1	26.6113	0
26.6602	1	26.6602	1	26.6602	0	26.6602	0	26.6602	1	--	--	26.6602	1	26.6602	0	26.6602	1
26.709	0	26.709	0	26.709	0	26.709	2	26.709	0	--	--	26.709	1	26.709	1	26.709	0
26.7578	0	26.7578	1	26.7578	0	26.7578	0	26.7578	3	--	--	26.7578	0	26.7578	0	26.7578	0
26.8066	0	26.8066	0	26.8066	0	26.8066	0	26.8066	0	--	--	26.8066	1	26.8066	0	26.8066	0
26.8555	0	26.8555	0	26.8555	0	26.8555	0	26.8555	1	--	--	26.8555	0	26.8555	0	26.8555	1
26.9043	0	26.9043	2	26.9043	1	26.9043	0	26.9043	2	--	--	26.9043	1	26.9043	0	26.9043	0
26.9531	1	26.9531	0	26.9531	1	26.9531	1	26.9531	0	--	--	26.9531	3	26.9531	0	26.9531	1
27.002	0	27.002	0	27.002	0	27.002	0	27.002	0	--	--	27.002	1	27.002	0	27.002	0
27.0508	0	27.0508	1	27.0508	0	27.0508	0	27.0508	0	--	--	27.0508	1	27.0508	2	27.0508	0
27.0996	0	27.0996	0	27.0996	0	27.0996	2	27.0996	0	--	--	27.0996	1	27.0996	4	27.0996	1
27.1484	1	27.1484	0	27.1484	0	27.1484	0	27.1484	1	--	--	27.1484	0	27.1484	0	27.1484	4
27.1973	0	27.1973	1	27.1973	0	27.1973	1	27.1973	0	--	--	27.1973	1	27.1973	2	27.1973	0
27.2461	0	27.2461	0	27.2461	0	27.2461	1	27.2461	0	--	--	27.2461	1	27.2461	1	27.2461	1
27.2949	0	27.2949	0	27.2949	0	27.2949	0	27.2949	0	--	--	27.2949	2	27.2949	1	27.2949	0
27.3438	1	27.3438	0	27.3438	0	27.3438	0	27.3438	1	--	--	27.3438	1	27.3438	2	27.3438	0
27.3926	1	27.3926	0	27.3926	0	27.3926	1	27.3926	0	--	--	27.3926	1	27.3926	1	27.3926	0
27.4414	1	27.4414	0	27.4414	0	27.4414	2	27.4414	1	--	--	27.4414	1	27.4414	0	27.4414	0
27.4902	1	27.4902	1	27.4902	0	27.4902	1	27.4902	0	--	--	27.4902	0	27.4902	1	27.4902	0
27.5391	0	27.5391	0	27.5391	0	27.5391	1	27.5391	1	--	--	27.5391	0	27.5391	1	27.5391	1
27.5879	0	27.5879	1	27.5879	1	27.5879	1	27.5879	0	--	--	27.5879	3	27.5879	2	27.5879	0
27.6367	3	27.6367	0	27.6367	1	27.6367	1	27.6367	1	--	--	27.6367	0	27.6367	0	27.6367	0
27.6855	0	27.6855	1	27.6855	0	27.6855	1	27.6855	1	--	--	27.6855	0	27.6855	2	27.6855	0
27.7344	0	27.7344	1	27.7344	2	27.7344	1	27.7344	1	--	--	27.7344	0	27.7344	1	27.7344	0
27.7832	1	27.7832	1	27.7832	1	27.7832	0	27.7832	0	--	--	27.7832	0	27.7832	1	27.7832	0
27.832	0	27.832	0	27.832	1	27.832	1	27.832	0	--	--	27.832	1	27.832	0	27.832	1
27.8809	0	27.8809	0	27.8809	1	27.8809	0	27.8809	1	--	--	27.8809	0	27.8809	1	27.8809	0
27.9297	0	27.9297	0	27.9297	1	27.9297	0	27.9297	1	--	--	27.9297	0	27.9297	0	27.9297	0
27.9785	0	27.9785	1	27.9785	0	27.9785	2	27.9785	1	--	--	27.9785	1	27.9785	1	27.9785	0
28.0273	1	28.0273	2	28.0273	0	28.0273	2	28.0273	1	--	--	28.0273	1	28.0273	0	28.0273	0
28.0762	0	28.0762	0	28.0762	0	28.0762	0	28.0762	1	--	--	28.0762	0	28.0762	1	28.0762	0
28.125	0	28.125	1	28.125	1	28.125	0	28.125	0	--	--	28.125	0	28.125	0	28.125	1
28.1738	0	28.1738	1	28.1738	2	28.1738	0	28.1738	0	--	--	28.1738	1	28.1738	1	28.1738	0
28.2227	0	28.2227	0	28.2227	2	28.2227	0	28.2227	0	--	--	28.2227	1	28.2227	0	28.2227	0
28.2715	1	28.2715	0	28.2715	0	28.2715	1	28.2715	0	--	--	28.2715	0	28.2715	1	28.2715	0
28.3203	0	28.3203	1	28.3203	0	28.3203	0	28.3203	0	--	--	28.3203	2	28.3203	1	28.3203	1
28.3691	0	28.3691	1	28.3691	2	28.3691	0	28.3691	0	--	--	28.3691	1	28.3691	0	28.3691	0
28.418	0	28.418	0	28.418	1	28.418	1	28.418	0	--	--	28.418	0	28.418	1	28.418	1
28.4668	0	28.4668	0	28.4668	2	28.4668	0	28.4668	0	--	--	28.4668	1	28.4668	0	28.4668	2
28.5156	0	28.5156	0	28.5156	0	28.5156	0	28.5156	0	--	--	28.5156	0	28.5156	2	28.5156	1
28.5645	0	28.5645	2	28.5645	2	28.5645	0	28.5645	1	--	--	28.5645	0	28.5645	0	28.5645	0
28.6133	0	28.6133	0	28.6133	1	28.6133	1	28.6133	0	--	--	28.6133	1	28.6133	2	28.6133	1
28.6621	0	28.6621	0	28.6621	0	28.6621	2	28.6621	0	--	--	28.6621	0	28.6621	0	28.6621	1
28.7109	0	28.7109	0	28.7109	1	28.7109	0	28.7109	0	--	--	28.7109	0	28.7109	1	28.7109	0
28.7598	0	28.7598	0	28.7598	0	28.7598	1	28.7598	1	--	--	28.7598	0	28.7598	2	28.7598	0
28.8086	0	28.8086	1	28.8086	1	28.8086	0	28.8086	1	--	--	28.8086	3	28.8086	0	28.8086	2
28.8574	0	28.8574	0	28.8574	0	28.8574	0	28.8574	0	--	--	28.8574	0	28.8574	0	28.8574	0
28.9062	0	28.9062	0	28.9062	1	28.9062	1	28.9062	1	--	--	28.9062	2	28.9062	1	28.9062	0
28.9551	0	28.9551	1	28.9551	0	28.9551	0	28.9551	0	--	--	28.9551	0	28.9551	0	28.9551	1
29.0039	0	29.0039	0	29.0039	0	29.0039	2	29.0039	0	--	--	29.0039	0	29.0039	1	29.0039	0
29.0527	0	29.0527	0	29.0527	1	29.0527	1	29.0527	0	--	--	29.0527	0	29.0527	0	29.0527	0
29.1016	0	29.1016	1	29.1016	0	29.1016	2	29.1016	1	--	--	29.1016	1	29.1016	1	29.1016	0
29.1504	1	29.1504	0	29.1504	0	29.1504	1	29.1504	2	--	--	29.1504	0	29.1504	0	29.1504	0
29.1992	0	29.1992	0	29.1992	1	29.1992	0	29.1992	1	--	--	29.1992	1	29.1992	0	29.1992	0
29.248	0	29.248	0	29.248	0	29.248	0	29.248	0	--	--	29.248	1	29.248	0	29.248	0
29.2969	1	29.2969	0	29.2969	0	29.2969	0	29.2969	1	--	--	29.2969	2	29.2969	1	29.2969	2
29.3457	0	29.3457	0	29.3457	0	29.3457	0	29.3457	2	--	--	29.3457	0	29.3457	0	29.3457	0
29.3945	2	29.3945	0	29.3945	0	29.3945	1	29.3945	0	--	--	29.3945	1	29.3945	1	29.3945	0
29.4434	0	29.4434	1	29.4434	0	29.4434	0	29.4434	3	--	--	29.4434	0	29.4434	0	29.4434	0
29.4922	3	29.4922	0	29.4922	0	29.4922	0	29.4922	1	--	--	29.4922	1	29.4922	0	29.4922	0
29.541	0	29.541	0	29.541	1	29.541	0	29.541	1	--	--	29.541	1	29.541	0	29.541	0
29.5898	0	29.5898	0	29.5898	0	29.5898	1	29.5898	0	--	--	29.5898	1	29.5898	3	29.5898	1
29.6387	0	29.6387	3	29.6387	1	29.6387	0	29.6387	0	--	--	29.6387	0	29.6387	0	29.6387	1
29.6875	1	29.6875	0	29.6875	0	29.6875	2	29.6875	0	--	--	29.6875	1	29.6875	0	29.6875	0
29.7363	0	29.7363	0	29.7363	0	29.7363	1	29.7363	0	--	--	29.7363	0	29.7363	0	29.7363	0
29.7852	0	29.7852	1	29.7852	0	29.7852	0	29.7852	0	--	--	29.7852	1	29.7852	0	29.7852	1
29.834	0	29.834	0	29.834	0	29.834	0	29.834	0	--	--	29.834	1	29.834	1	29.834	0
29.8828	0	29.8828	0	29.8828	0	29.8828	0	29.8828	0	--	--	29.8828	2	29.8828	1	29.8828	0
29.9316	1	29.9316	0	29.9316	0	29.9316	1	29.9316	0	--	--	29.9316	1	29.9316	0	29.9316	1
29.9805	0	29.9805	0	29.9805	1	29.9805	0	29.9805	0	--	--	29.9805	0	29.9805	0	29.9805	0
30.0293	1	30.0293	0	30.0293	0	30.0293	0	30.0293	0	--	--	30.0293	2	30.0293	0	30.0293	0
30.0781	0	30.0781	0	30.0781	0	30.0781	1	30.0781	0	--	--	30.0781	0	30.0781	0	30.0781	2
30.127	0	30.127	0	30.127	1	30.127	0	30.127	0	--	--	30.127	1	30.127	0	30.127	0
30.1758	0	30.1758	0	30.1758	1	30.1758	0	30.1758	0	--	--	30.1758	0	30.1758	0	30.1758	0
30.2246	0	30.2246	0	30.2246	1	30.2246	2	30.2246	2	--	--	30.2246	1	30.2246	1	30.2246	1
30.2734	1	30.2734	0	30.2734	1	30.2734	1	30.2734	0	--	--	30.2734	1	30.2734	0	30.2734	0
30.3223	0	30.3223	0	30.3223	1	30.3223	0	30.3223	1	--	--	30.3223	0	30.3223	0	30.3223	1
30.3711	0	30.3711	0	30.3711	0	30.3711	1	30.3711	1	--	--	30.3711	1	30.3711	0	30.3711	1
30.4199	0	30.4199	2	30.4199	2	30.4199	0	30.4199	0	--	--	30.4199	1	30.4199	2	30.4199	1
30.4688	0	30.4688	1	30.4688	0	30.4688	0	30.4688	0	--	--	30.4688	2	30.4688	0	30.4688	0
30.5176	0	30.5176	0	30.5176	0	30.5176	0	30.5176	1	--	--	30.5176	1	30.5176	0	30.5176	0
30.5664	0	30.5664	0	30.5664	0	30.5664	0	30.5664	1	--	--	30.5664	0	30.5664	0	30.5664	0
30.6152	0	30.6152	0	30.6152	1	30.6152	0	30.6152	0	--	--	30.6152	0	30.6152	1	30.6152	0
30.6641	0	30.6641	0	30.6641	0	30.6641	1	30.6641	0	--	--	30.6641	1	30.6641	2	30.6641	1
30.7129	0	30.7129	1	30.7129	0	30.7129	0	30.7129	1	--	--	30.7129	2	30.7129	0	30.7129	0
30.7617	0	30.7617	0	30.7617	0	30.7617	0	30.7617	0	--	--	30.7617	0	30.7617	1	30.7617	0
30.8105	0	30.8105	1	30.8105	1	30.8105	1	30.8105	1	--	--	30.8105	0	30.8105	0	30.8105	0
30.8594	0	30.8594	2	30.8594	0	30.8594	1	30.8594	0	--	--	30.8594	0	30.8594	0	30.8594	1
30.9082	1	30.9082	0	30.9082	0	30.9082	0	30.9082	0	--	--	30.9082	0	30.9082	0	30.9082	0
30.957	1	30.957	0	30.957	1	30.957	0	30.957	0	--	--	30.957	0	30.957	1	30.957	1
31.0059	1	31.0059	1	31.0059	0	31.0059	1	31.0059	0	--	--	31.0059	1	31.0059	0	31.0059	0
31.0547	0	31.0547	0	31.0547	0	31.0547	1	31.0547	1	--	--	31.0547	0	31.0547	0	31.0547	0
31.1035	2	31.1035	0	31.1035	1	31.1035	0	31.1035	0	--	--	31.1035	0	31.1035	0	31.1035	0
31.1523	0	31.1523	0	31.1523	0	31.1523	0	31.1523	0	--	--	31.1523	1	31.1523	0	31.1523	0
31.2012	1	31.2012	1	31.2012	0	31.2012	0	31.2012	1	--	--	31.2012	0	31.2012	0	31.2012	0
31.25	0	31.25	2	31.25	0	31.25	1	31.25	1	--	--	31.25	0	31.25	0	31.25	0
31.2988	2	31.2988	0	31.2988	0	31.2988	0	31.2988	1	--	--	31.2988	0	31.2988	2	31.2988	0
31.3477	0	31.3477	0	31.3477	0	31.3477	0	31.3477	0	--	--	31.3477	1	31.3477	0	31.3477	0
31.3965	1	31.3965	0	31.3965	1	31.3965	0	31.3965	0	--	--	31.3965	0	31.3965	0	31.3965	0
31.4453	0	31.4453	1	31.4453	0	31.4453	0	31.4453	0	--	--	31.4453	0	31.4453	1	31.4453	0
31.4941	1	31.4941	0	31.4941	0	31.4941	0	31.4941	1	--	--	31.4941	0	31.4941	0	31.4941	0
31.543	0	31.543	0	31.543	2	31.543	1	31.543	0	--	--	31.543	0	31.543	1	31.543	1
31.5918	0	31.5918	0	31.5918	0	31.5918	0	31.5918	0	--	--	31.5918	1	31.5918	1	31.5918	1
31.6406	0	31.6406	0	31.6406	0	31.6406	0	31.6406	1	--	--	31.6406	0	31.6406	0	31.6406	0
31.6895	0	31.6895	1	31.6895	0	31.6895	0	31.6895	1	--	--	31.6895	0	31.6895	1	31.6895	0
31.7383	0	31.7383	0	31.7383	1	31.7383	0	31.7383	0	--	--	31.7383	0	31.7383	2	31.7383	0
31.7871	2	31.7871	1	31.7871	1	31.7871	0	31.7871	0	--	--	31.7871	0	31.7871	0	31.7871	1
31.8359	0	31.8359	0	31.8359	0	31.8359	0	31.8359	0	--	--	31.8359	1	31.8359	1	31.8359	1
31.8848	0	31.8848	1	31.8848	1	31.8848	0	31.8848	0	--	--	31.8848	1	31.8848	0	31.8848	1
31.9336	0	31.9336	1	31.9336	0	31.9336	0	31.9336	0	--	--	31.9336	0	31.9336	0	31.9336	1
31.9824	0	31.9824	0	31.9824	0	31.9824	0	31.9824	1	--	--	31.9824	0	31.9824	1	31.9824	1
32.0312	0	32.0312	1	32.0312	1	32.0312	0	32.0312	0	--	--	32.0312	0	32.0312	0	32.0312	1
32.0801	0	32.0801	0	32.0801	0	32.0801	0	32.0801	0	--	--	32.0801	1	32.0801	0	32.0801	1
32.1289	0	32.1289	0	32.1289	0	32.1289	0	32.1289	0	--	--	32.1289	0	32.1289	1	32.1289	0
32.1777	0	32.1777	1	32.1777	0	32.1777	0	32.1777	0	--	--	32.1777	0	32.1777	0	32.1777	2
32.2266	0	32.2266	1	32.2266	0	32.2266	0	32.2266	0	--	--	32.2266	1	32.2266	0	32.2266	0
32.2754	0	32.2754	0	32.2754	0	32.2754	0	32.2754	0	--	--	32.2754	0	32.2754	0	32.2754	1
32.3242	0	32.3242	0	32.3242	0	32.3242	0	32.3242	0	--	--	32.3242	0	32.3242	0	32.3242	0
32.373	0	32.373	0	32.373	1	32.373	1	32.373	0	--	--	32.373	0	32.373	1	32.373	1
32.4219	0	32.4219	0	32.4219	0	32.4219	1	32.4219	0	--	--	32.4219	1	32.4219	1	32.4219	0
32.4707	0	32.4707	0	32.4707	0	32.4707	0	32.4707	0	--	--	32.4707	1	32.4707	0	32.4707	0
32.5195	0	32.5195	2	32.5195	1	32.5195	0	32.5195	0	--	--	32.5195	1	32.5195	1	32.5195	0
32.5684	0	32.5684	0	32.5684	0	32.5684	0	32.5684	0	--	--	32.5684	1	32.5684	2	32.5684	1
32.6172	0	32.6172	0	32.6172	0	32.6172	0	32.6172	0	--	--	32.6172	1	32.6172	0	32.6172	0
32.666	0	32.666	0	32.666	0	32.666	0	32.666	0	--	--	32.666	1	32.666	0	32.666	1
32.7148	0	32.7148	1	32.7148	1	32.7148	0	32.7148	1	--	--	32.7148	0	32.7148	0	32.7148	0
32.7637	0	32.7637	0	32.7637	1	32.7637	0	32.7637	0	--	--	32.7637	1	32.7637	0	32.7637	0
32.8125	0	32.8125	0	32.8125	1	32.8125	0	32.8125	0	--	--	32.8125	1	32.8125	0	32.8125	0
32.8613	1	32.8613	0	32.8613	0	32.8613	0	32.8613	0	--	--	32.8613	0	32.8613	0	32.8613	0
32.9102	0	32.9102	0	32.9102	0	32.9102	0	32.9102	0	--	--	32.9102	0	32.9102	0	32.9102	0
32.959	0	32.959	2	32.959	0	32.959	0	32.959	1	--	--	32.959	0	32.959	0	32.959	0
33.0078	0	33.0078	0	33.0078	1	33.0078	0	33.0078	0	--	--	33.0078	0	33.0078	0	33.0078	0
33.0566	0	33.0566	1	33.0566	0	33.0566	1	33.0566	1	--	--	33.0566	0	33.0566	1	33.0566	0
33.1055	0	33.1055	0	33.1055	0	33.1055	0	33.1055	0	--	--	33.1055	0	33.1055	0	33.1055	0
33.1543	0	33.1543	0	33.1543	1	33.1543	1	33.1543	0	--	--	33.1543	0	33.1543	0	33.1543	0
33.2031	0	33.2031	1	33.2031	0	33.2031	0	33.2031	0	--	--	33.2031	0	33.2031	0	33.2031	1
33.252	0	33.252	0	33.252	0	33.252	0	33.252	1	--	--	33.252	1	33.252	0	33.252	0
33.3008	1	33.3008	0	33.3008	0	33.3008	1	33.3008	0	--	--	33.3008	0	33.3008	1	33.3008	0
33.3496	0	33.3496	1	33.3496	0	33.3496	0	33.3496	0	--	--	33.3496	0	33.3496	0	33.3496	0
33.3984	0	33.3984	0	33.3984	1	33.3984	1	33.3984	1	--	--	33.3984	0	33.3984	0	33.3984	2
33.4473	0	33.4473	0	33.4473	0	33.4473	1	33.4473	0	--	--	33.4473	0	33.4473	0	33.4473	0
33.4961	0	33.4961	0	33.4961	0	33.4961	0	33.4961	0	--	--	33.4961	2	33.4961	0	33.4961	1
33.5449	0	33.5449	2	33.5449	0	33.5449	2	33.5449	1	--	--	33.5449	1	33.5449	0	33.5449	1
33.5938	1	33.5938	0	33.5938	0	33.5938	0	33.5938	0	--	--	33.5938	1	33.5938	0	33.5938	0
33.6426	0	33.6426	0	33.6426	1	33.6426	0	33.6426	0	--	--	33.6426	0	33.6426	0	33.6426	0
33.6914	0	33.6914	3	33.6914	0	33.6914	0	33.6914	0	--	--	33.6914	0	33.6914	0	33.6914	0
33.7402	0	33.7402	0	33.7402	0	33.7402	0	33.7402	0	--	--	33.7402	0	33.7402	0	33.7402	1
33.7891	0	33.7891	0	33.7891	1	33.7891	0	33.7891	0	--	--	33.7891	0	33.7891	1	33.7891	0
33.8379	0	33.8379	0	33.8379	0	33.8379	1	33.8379	0	--	--	33.8379	1	33.8379	0	33.8379	1
33.8867	0	33.8867	0	33.8867	0	33.8867	0	33.8867	0	--	--	33.8867	0	33.8867	0	33.8867	0
33.9355	0	33.9355	0	33.9355	0	33.9355	0	33.9355	0	--	--	33.9355	0	33.9355	0	33.9355	2
33.9844	0	33.9844	0	33.9844	0	33.9844	0	33.9844	1	--	--	33.9844	0	33.9844	0	33.9844	2
34.0332	0	34.0332	0	34.0332	0	34.0332	1	34.0332	0	--	--	34.0332	1	34.0332	0	34.0332	0
34.082	0	34.082	0	34.082	1	34.082	0	34.082	1	--	--	34.082	0	34.082	0	34.082	1
34.1309	0	34.1309	0	34.1309	0	34.1309	0	34.1309	0	--	--	34.1309	1	34.1309	0	34.1309	0
34.1797	0	34.1797	0	34.1797	1	34.1797	0	34.1797	0	--	--	34.1797	1	34.1797	0	34.1797	1
34.2285	0	34.2285	0	34.2285	0	34.2285	1	34.2285	0	--	--	34.2285	1	34.2285	0	34.2285	0
34.2773	0	34.2773	0	34.2773	0	34.2773	0	34.2773	0	--	--	34.2773	0	34.2773	0	34.2773	1
34.3262	0	34.3262	2	34.3262	0	34.3262	1	34.3262	0	--	--	34.3262	0	34.3262	0	34.3262	0
34.375	0	34.375	0	34.375	0	34.375	0	34.375	0	--	--	34.375	0	34.375	0	34.375	0
34.4238	0	34.4238	2	34.4238	1	34.4238	0	34.4238	0	--	--	34.4238	0	34.4238	0	34.4238	0
34.4727	1	34.4727	0	34.4727	0	34.4727	0	34.4727	0	--	--	34.4727	0	34.4727	1	34.4727	0
34.5215	1	34.5215	0	34.5215	0	34.5215	1	34.5215	0	--	--	34.5215	1	34.5215	1	34.5215	0
34.5703	0	34.5703	0	34.5703	0	34.5703	0	34.5703	0	--	--	34.5703	1	34.5703	0	34.5703	0
34.6191	0	34.6191	0	34.6191	1	34.6191	0	34.6191	0	--	--	34.6191	0	34.6191	2	34.6191	0
34.668	0	34.668	0	34.668	0	34.668	0	34.668	1	--	--	34.668	0	34.668	0	34.668	0
34.7168	0	34.7168	0	34.7168	0	34.7168	0	34.7168	0	--	--	34.7168	0	34.7168	0	34.7168	0
34.7656	0	34.7656	0	34.7656	0	34.7656	1	34.7656	0	--	--	34.7656	0	34.7656	0	34.7656	1
34.8145	0	34.8145	0	34.8145	3	34.8145	0	34.8145	0	--	--	34.8145	0	34.8145	2	34.8145	0
34.8633	0	34.8633	1	34.8633	1	34.8633	0	34.8633	1	--	--	34.8633	0	34.8633	0	34.8633	0
34.9121	0	34.9121	0	34.9121	0	34.9121	0	34.9121	0	--	--	34.9121	1	34.9121	0	34.9121	0
34.9609	0	34.9609	0	34.9609	0	34.9609	0	34.9609	1	--	--	34.9609	0	34.9609	0	34.9609	0
35.0098	0	35.0098	0	35.0098	1	35.0098	0	35.0098	0	--	--	35.0098	0	35.0098	0	35.0098	0
35.0586	0	35.0586	0	35.0586	0	35.0586	1	35.0586	0	--	--	35.0586	0	35.0586	0	35.0586	1
35.1074	0	35.1074	1	35.1074	0	35.1074	0	35.1074	0	--	--	35.1074	0	35.1074	0	35.1074	0
35.1562	0	35.1562	0	35.1562	0	35.1562	0	35.1562	0	--	--	35.1562	0	35.1562	0	35.1562	0
35.2051	0	35.2051	0	35.2051	3	35.2051	0	35.2051	0	--	--	35.2051	0	35.2051	0	35.2051	0
35.2539	0	35.2539	1	35.2539	0	35.2539	1	35.2539	0	--	--	35.2539	1	35.2539	0	35.2539	1
35.3027	0	35.3027	0	35.3027	0	35.3027	0	35.3027	0	--	--	35.3027	1	35.3027	0	35.3027	1
35.3516	0	35.3516	0	35.3516	0	35.3516	1	35.3516	0	--	--	35.3516	0	35.3516	0	35.3516	0
35.4004	0	35.4004	0	35.4004	1	35.4004	0	35.4004	0	--	--	35.4004	1	35.4004	0	35.4004	1
35.4492	0	35.4492	0	35.4492	1	35.4492	0	35.4492	0	--	--	35.4492	0	35.4492	0	35.4492	0
35.498	0	35.498	0	35.498	0	35.498	0	35.498	0	--	--	35.498	0	35.498	0	35.498	0
35.5469	1	35.5469	0	35.5469	0	35.5469	0	35.5469	0	--	--	35.5469	0	35.5469	0	35.5469	0
35.5957	0	35.5957	2	35.5957	1	35.5957	0	35.5957	1	--	--	35.5957	0	35.5957	1	35.5957	1
35.6445	0	35.6445	0	35.6445	0	35.6445	0	35.6445	2	--	--	35.6445	0	35.6445	1	35.6445	0
35.6934	0	35.6934	0	35.6934	1	35.6934	0	35.6934	0	--	--	35.6934	0	35.6934	0	35.6934	0
35.7422	0	35.7422	0	35.7422	0	35.7422	0	35.7422	1	--	--	35.7422	2	35.7422	0	35.7422	0
35.791	0	35.791	0	35.791	1	35.791	0	35.791	0	--	--	35.791	1	35.791	0	35.791	0
35.8398	0	35.8398	0	35.8398	0	35.8398	0	35.8398	0	--	--	35.8398	1	35.8398	0	35.8398	0
35.8887	0	35.8887	0	35.8887	0	35.8887	0	35.8887	0	--	--	35.8887	0	35.8887	1	35.8887	0
35.9375	0	35.9375	0	35.9375	0	35.9375	0	35.9375	0	--	--	35.9375	0	35.9375	1	35.9375	0
35.9863	0	35.9863	0	35.9863	0	35.9863	0	35.9863	0	--	--	35.9863	0	35.9863	1	35.9863	0
36.0352	0	36.0352	0	36.0352	0	36.0352	0	36.0352	0	--	--	36.0352	1	36.0352	0	36.0352	0
36.084	0	36.084	0	36.084	0	36.084	0	36.084	0	--	--	36.084	1	36.084	1	36.084	0
36.1328	0	36.1328	0	36.1328	0	36.1328	0	36.1328	0	--	--	36.1328	0	36.1328	0	36.1328	0
36.1816	1	36.1816	0	36.1816	0	36.1816	1	36.1816	0	--	--	36.1816	1	36.1816	0	36.1816	0
36.2305	0	36.2305	1	36.2305	0	36.2305	0	36.2305	0	--	--	36.2305	0	36.2305	0	36.2305	0
36.2793	0	36.2793	0	36.2793	0	36.2793	0	36.2793	0	--	--	36.2793	1	36.2793	0	36.2793	1
36.3281	0	36.3281	1	36.3281	0	36.3281	0	36.3281	0	--	--	36.3281	2	36.3281	0	36.3281	0
36.377	0	36.377	0	36.377	0	36.377	0	36.377	0	--	--	36.377	0	36.377	0	36.377	1
36.4258	0	36.4258	0	36.4258	1	36.4258	0	36.4258	0	--	--	36.4258	0	36.4258	0	36.4258	1
36.4746	0	36.4746	0	36.4746	0	36.4746	0	36.4746	0	--	--	36.4746	0	36.4746	1	36.4746	1
36.5234	0	36.5234	0	36.5234	0	36.5234	1	36.5234	0	--	--	36.5234	0	36.5234	1	36.5234	0
36.5723	0	36.5723	0	36.5723	1	36.5723	0	36.5723	0	--	--	36.5723	0	36.5723	0	36.5723	1
36.6211	0	36.6211	0	36.6211	0	36.6211	0	36.6211	0	--	--	36.6211	0	36.6211	0	36.6211	0
36.6699	0	36.6699	1	36.6699	0	36.6699	0	36.6699	1	--	--	36.6699	0	36.6699	0	36.6699	0
36.7188	0	36.7188	1	36.7188	0	36.7188	0	36.7188	0	--	--	36.7188	0	36.7188	0	36.7188	0
36.7676	0	36.7676	0	36.7676	0	36.7676	1	36.7676	1	--	--	36.7676	1	36.7676	0	36.7676	0
36.8164	0	36.8164	0	36.8164	0	36.8164	0	36.8164	2	--	--	36.8164	0	36.8164	0	36.8164	1
36.8652	0	36.8652	0	36.8652	0	36.8652	0	36.8652	0	--	--	36.8652	0	36.8652	0	36.8652	0
36.9141	0	36.9141	0	36.9141	0	36.9141	1	36.9141	0	--	--	36.9141	0	36.9141	1	36.9141	0
36.9629	0	36.9629	0	36.9629	0	36.9629	0	36.9629	0	--	--	36.9629	0	36.9629	0	36.9629	0
37.0117	0	37.0117	1	37.0117	0	37.0117	0	37.0117	0	--	--	37.0117	0	37.0117	0	37.0117	0
37.0605	0	37.0605	2	37.0605	0	37.0605	1	37.0605	1	--	--	37.0605	0	37.0605	0	37.0605	0
37.1094	0	37.1094	0	37.1094	1	37.1094	0	37.1094	0	--	--	37.1094	0	37.1094	0	37.1094	0
37.1582	0	37.1582	0	37.1582	2	37.1582	0	37.1582	1	--	--	37.1582	0	37.1582	0	37.1582	0
37.207	0	37.207	1	37.207	0	37.207	0	37.207	0	--	--	37.207	0	37.207	0	37.207	0
37.2559	0	37.2559	0	37.2559	0	37.2559	0	37.2559	0	--	--	37.2559	0	37.2559	1	37.2559	1
37.3047	1	37.3047	0	37.3047	1	37.3047	0	37.3047	0	--	--	37.3047	0	37.3047	1	37.3047	1
37.3535	0	37.3535	0	37.3535	0	37.3535	0	37.3535	1	--	--	37.3535	0	37.3535	0	37.3535	0
37.4023	0	37.4023	0	37.4023	0	37.4023	0	37.4023	0	--	--	37.4023	0	37.4023	0	37.4023	0
37.4512	0	37.4512	0	37.4512	0	37.4512	1	37.4512	0	--	--	37.4512	0	37.4512	0	37.4512	1
37.5	0	37.5	0	37.5	0	37.5	1	37.5	0	--	--	37.5	0	37.5	1	37.5	1
37.5488	0	37.5488	0	37.5488	1	37.5488	0	37.5488	0	--	--	37.5488	0	37.5488	0	37.5488	0
37.5977	0	37.5977	0	37.5977	1	37.5977	0	37.5977	1	--	--	37.5977	0	37.5977	0	37.5977	0
37.6465	0	37.6465	0	37.6465	0	37.6465	1	37.6465	1	--	--	37.6465	1	37.6465	0	37.6465	0
37.6953	0	37.6953	1	37.6953	0	37.6953	1	37.6953	0	--	--	37.6953	0	37.6953	1	37.6953	0
37.7441	0	37.7441	1	37.7441	0	37.7441	0	37.7441	0	--	--	37.7441	0	37.7441	0	37.7441	0
37.793	0	37.793	0	37.793	0	37.793	0	37.793	0	--	--	37.793	0	37.793	0	37.793	0
37.8418	0	37.8418	0	37.8418	0	37.8418	0	37.8418	1	--	--	37.8418	0	37.8418	0	37.8418	0
37.8906	0	37.8906	1	37.8906	0	37.8906	0	37.8906	0	--	--	37.8906	1	37.8906	1	37.8906	0
37.9395	0	37.9395	0	37.9395	0	37.9395	0	37.9395	0	--	--	37.9395	1	37.9395	0	37.9395	1
37.9883	0	37.9883	0	37.9883	0	37.9883	0	37.9883	0	--	--	37.9883	0	37.9883	0	37.9883	0
38.0371	0	38.0371	0	38.0371	0	38.0371	0	38.0371	0	--	--	38.0371	0	38.0371	0	38.0371	0
38.0859	0	38.0859	0	38.0859	0	38.0859	0	38.0859	0	--	--	38.0859	0	38.0859	0	38.0859	0
38.1348	0	38.1348	0	38.1348	0	38.1348	0	38.1348	1	--	--	38.1348	1	38.1348	0	38.1348	0
38.1836	0	38.1836	0	38.1836	1	38.1836	0	38.1836	0	--	--	38.1836	1	38.1836	0	38.1836	0
38.2324	0	38.2324	0	38.2324	0	38.2324	0	38.2324	0	--	--	38.2324	0	38.2324	0	38.2324	0
38.2812	0	38.2812	0	38.2812	0	38.2812	0	38.2812	0	--	--	38.2812	0	38.2812	0	38.2812	1
38.3301	0	38.3301	0	38.3301	0	38.3301	0	38.3301	0	--	--	38.3301	0	38.3301	0	38.3301	0
38.3789	0	38.3789	0	38.3789	0	38.3789	0	38.3789	0	--	--	38.3789	0	38.3789	2	38.3789	0
38.4277	0	38.4277	0	38.4277	0	38.4277	0	38.4277	0	--	--	38.4277	0	38.4277	1	38.4277	0
38.4766	0	38.4766	0	38.4766	0	38.4766	0	38.4766	1	--	--	38.4766	0	38.4766	0	38.4766	0
38.5254	0	38.5254	1	38.5254	0	38.5254	1	38.5254	0	--	--	38.5254	0	38.5254	1	38.5254	0
38.5742	0	38.5742	1	38.5742	0	38.5742	1	38.5742	0	--	--	38.5742	0	38.5742	0	38.5742	0
38.623	0	38.623	0	38.623	0	38.623	0	38.623	0	--	--	38.623	0	38.623	1	38.623	1
38.6719	0	38.6719	0	38.6719	1	38.6719	0	38.6719	1	--	--	38.6719	0	38.6719	0	38.6719	1
38.7207	0	38.7207	0	38.7207	1	38.7207	0	38.7207	0	--	--	38.7207	0	38.7207	0	38.7207	0
38.7695	0	38.7695	0	38.7695	0	38.7695	1	38.7695	0	--	--	38.7695	0	38.7695	0	38.7695	0
38.8184	0	38.8184	0	38.8184	0	38.8184	1	38.8184	0	--	--	38.8184	0	38.8184	0	38.8184	0
38.8672	0	38.8672	0	38.8672	0	38.8672	1	38.8672	1	--	--	38.8672	0	38.8672	1	38.8672	1
38.916	0	38.916	0	38.916	0	38.916	0	38.916	0	--	--	38.916	1	38.916	0	38.916	0
38.9648	0	38.9648	0	38.9648	0	38.9648	0	38.9648	1	--	--	38.9648	0	38.9648	0	38.9648	0
39.0137	0	39.0137	0	39.0137	0	39.0137	0	39.0137	0	--	--	39.0137	0	39.0137	0	39.0137	0
39.0625	0	39.0625	0	39.0625	1	39.0625	0	39.0625	0	--	--	39.0625	0	39.0625	0	39.0625	0
39.1113	0	39.1113	0	39.1113	1	39.1113	0	39.1113	1	--	--	39.1113	1	39.1113	0	39.1113	0
39.1602	0	39.1602	0	39.1602	0	39.1602	0	39.1602	0	--	--	39.1602	0	39.1602	0	39.1602	0
39.209	0	39.209	1	39.209	0	39.209	0	39.209	0	--	--	39.209	0	39.209	0	39.209	1
39.2578	0	39.2578	0	39.2578	0	39.2578	0	39.2578	0	--	--	39.2578	1	39.2578	0	39.2578	0
39.3066	0	39.3066	0	39.3066	0	39.3066	0	39.3066	0	--	--	39.3066	0	39.3066	0	39.3066	0
39.3555	0	39.3555	2	39.3555	0	39.3555	0	39.3555	0	--	--	39.3555	0	39.3555	0	39.3555	1
39.4043	0	39.4043	0	39.4043	0	39.4043	2	39.4043	0	--	--	39.4043	2	39.4043	0	39.4043	0
39.4531	0	39.4531	0	39.4531	0	39.4531	0	39.4531	0	--	--	39.4531	1	39.4531	0	39.4531	0
39.502	1	39.502	0	39.502	1	39.502	0	39.502	1	--	--	39.502	0	39.502	0	39.502	0
39.5508	0	39.5508	0	39.5508	0	39.5508	0	39.5508	0	--	--	39.5508	0	39.5508	0	39.5508	0
39.5996	0	39.5996	0	39.5996	0	39.5996	0	39.5996	0	--	--	39.5996	1	39.5996	0	39.5996	0
39.6484	0	39.6484	0	39.6484	1	39.6484	0	39.6484	0	--	--	39.6484	0	39.6484	0	39.6484	0
39.6973	1	39.6973	0	39.6973	1	39.6973	0	39.6973	0	--	--	39.6973	0	39.6973	0	39.6973	1
39.7461	0	39.7461	0	39.7461	0	39.7461	0	39.7461	0	--	--	39.7461	1	39.7461	0	39.7461	0
39.7949	0	39.7949	0	39.7949	0	39.7949	0	39.7949	0	--	--	39.7949	0	39.7949	0	39.7949	0
39.8438	0	39.8438	1	39.8438	0	39.8438	0	39.8438	0	--	--	39.8438	0	39.8438	0	39.8438	0
39.8926	0	39.8926	0	39.8926	0	39.8926	1	39.8926	0	--	--	39.8926	0	39.8926	0	39.8926	0
39.9414	0	39.9414	0	39.9414	0	39.9414	0	39.9414	0	--	--	39.9414	0	39.9414	0	39.9414	0
39.9902	0	39.9902	0	39.9902	0	39.9902	0	39.9902	0	--	--	39.9902	0	39.9902	1	39.9902	0
40.0391	0	40.0391	0	40.0391	0	40.0391	0	40.0391	0	--	--	40.0391	0	40.0391	1	40.0391	0
40.0879	0	40.0879	0	40.0879	0	40.0879	0	40.0879	0	--	--	40.0879	0	40.0879	0	40.0879	0
40.1367	0	40.1367	1	40.1367	0	40.1367	0	40.1367	0	--	--	40.1367	2	40.1367	0	40.1367	0
40.1855	0	40.1855	0	40.1855	0	40.1855	0	40.1855	0	--	--	40.1855	0	40.1855	0	40.1855	0
40.2344	0	40.2344	1	40.2344	0	40.2344	0	40.2344	0	--	--	40.2344	0	40.2344	0	40.2344	0
40.2832	0	40.2832	0	40.2832	0	40.2832	0	40.2832	0	--	--	40.2832	0	40.2832	0	40.2832	0
40.332	1	40.332	0	40.332	0	40.332	0	40.332	0	--	--	40.332	0	40.332	0	40.332	1
40.3809	0	40.3809	0	40.3809	0	40.3809	0	40.3809	0	--	--	40.3809	0	40.3809	0	40.3809	0
40.4297	0	40.4297	0	40.4297	0	40.4297	0	40.4297	0	--	--	40.4297	0	40.4297	1	40.4297	0
40.4785	0	40.4785	1	40.4785	1	40.4785	1	40.4785	0	--	--	40.4785	0	40.4785	0	40.4785	1
40.5273	0	40.5273	0	40.5273	1	40.5273	0	40.5273	0	--	--	40.5273	0	40.5273	1	40.5273	0
40.5762	0	40.5762	0	40.5762	0	40.5762	0	40.5762	0	--	--	40.5762	0	40.5762	0	40.5762	0
40.625	0	40.625	0	40.625	0	40.625	0	40.625	0	--	--	40.625	3	40.625	0	40.625	0
40.6738	0	40.6738	0	40.6738	0	40.6738	0	40.6738	0	--	--	40.6738	1	40.6738	0	40.6738	0
40.7227	0	40.7227	0	40.7227	0	40.7227	0	40.7227	0	--	--	40.7227	0	40.7227	0	40.7227	0
40.7715	0	40.7715	0	40.7715	0	40.7715	0	40.7715	0	--	--	40.7715	0	40.7715	0	40.7715	0
40.8203	0	40.8203	0	40.8203	0	40.8203	0	40.8203	0	--	--	40.8203	0	40.8203	0	40.8203	0
40.8691	1	40.8691	1	40.8691	0	40.8691	0	40.8691	0	--	--	40.8691	0	40.8691	0	40.8691	0
40.918	0	40.918	0	40.918	1	40.918	0	40.918	0	--	--	40.918	2	40.918	0	40.918	1
40.9668	0	40.9668	0	40.9668	1	40.9668	0	40.9668	0	--	--	40.9668	0	40.9668	0	40.9668	1
41.0156	0	41.0156	0	41.0156	1	41.0156	0	41.0156	0	--	--	41.0156	0	41.0156	0	41.0156	0
41.0645	0	41.0645	0	41.0645	0	41.0645	0	41.0645	0	--	--	41.0645	0	41.0645	0	41.0645	0
41.1133	0	41.1133	0	41.1133	0	41.1133	0	41.1133	0	--	--	41.1133	1	41.1133	0	41.1133	0
41.1621	0	41.1621	0	41.1621	0	41.1621	0	41.1621	0	--	--	41.1621	0	41.1621	0	41.1621	0
41.2109	0	41.2109	0	41.2109	0	41.2109	0	41.2109	0	--	--	41.2109	0	41.2109	0	41.2109	0
41.2598	0	41.2598	0	41.2598	1	41.2598	0	41.2598	0	--	--	41.2598	0	41.2598	0	41.2598	0
41.3086	0	41.3086	0	41.3086	0	41.3086	0	41.3086	0	--	--	41.3086	0	41.3086	0	41.3086	1
41.3574	0	41.3574	0	41.3574	0	41.3574	0	41.3574	1	--	--	41.3574	0	41.3574	0	41.3574	1
41.4062	0	41.4062	0	41.4062	0	41.4062	0	41.4062	0	--	--	41.4062	0	41.4062	0	41.4062	1
41.4551	0	41.4551	0	41.4551	0	41.4551	1	41.4551	0	--	--	41.4551	0	41.4551	0	41.4551	0
41.5039	0	41.5039	1	41.5039	0	41.5039	0	41.5039	0	--	--	41.5039	1	41.5039	0	41.5039	0
41.5527	1	41.5527	0	41.5527	0	41.5527	0	41.5527	0	--	--	41.5527	0	41.5527	0	41.5527	0
41.6016	0	41.6016	0	41.6016	0	41.6016	0	41.6016	0	--	--	41.6016	0	41.6016	0	41.6016	0
41.6504	0	41.6504	1	41.6504	0	41.6504	0	41.6504	0	--	--	41.6504	1	41.6504	1	41.6504	0
41.6992	0	41.6992	0	41.6992	0	41.6992	0	41.6992	0	--	--	41.6992	0	41.6992	0	41.6992	0
41.748	0	41.748	0	41.748	0	41.748	0	41.748	0	--	--	41.748	0	41.748	0	41.748	0
41.7969	0	41.7969	0	41.7969	0	41.7969	0	41.7969	0	--	--	41.7969	0	41.7969	1	41.7969	0
41.8457	0	41.8457	0	41.8457	0	41.8457	0	41.8457	1	--	--	41.8457	0	41.8457	0	41.8457	0
41.8945	0	41.8945	0	41.8945	0	41.8945	0	41.8945	0	--	--	41.8945	0	41.8945	1	41.8945	0
41.9434	0	41.9434	0	41.9434	0	41.9434	1	41.9434	0	--	--	41.9434	1	41.9434	1	41.9434	0
41.9922	0	41.9922	0	41.9922	0	41.9922	0	41.9922	0	--	--	41.9922	0	41.9922	0	41.9922	0
42.041	0	42.041	0	42.041	0	42.041	0	42.041	0	--	--	42.041	0	42.041	0	42.041	0
42.0898	0	42.0898	0	42.0898	0	42.0898	1	42.0898	0	--	--	42.0898	0	42.0898	1	42.0898	0
42.1387	0	42.1387	0	42.1387	0	42.1387	0	42.1387	0	--	--	42.1387	0	42.1387	0	42.1387	0
42.1875	0	42.1875	0	42.1875	0	42.1875	0	42.1875	0	--	--	42.1875	0	42.1875	0	42.1875	1
42.2363	0	42.2363	0	42.2363	0	42.2363	0	42.2363	0	--	--	42.2363	0	42.2363	0	42.2363	0
42.2852	0	42.2852	0	42.2852	0	42.2852	0	42.2852	0	--	--	42.2852	1	42.2852	0	42.2852	0
42.334	0	42.334	0	42.334	0	42.334	0	42.334	0	--	--	42.334	0	42.334	1	42.334	0
42.3828	0	42.3828	0	42.3828	1	42.3828	0	42.3828	1	--	--	42.3828	0	42.3828	1	42.3828	0
42.4316	0	42.4316	0	42.4316	0	42.4316	0	42.4316	0	--	--	42.4316	0	42.4316	0	42.4316	0
42.4805	0	42.4805	0	42.4805	0	42.4805	0	42.4805	0	--	--	42.4805	0	42.4805	0	42.4805	0
42.5293	0	42.5293	0	42.5293	0	42.5293	0	42.5293	0	--	--	42.5293	0	42.5293	0	42.5293	0
42.5781	0	42.5781	0	42.5781	0	42.5781	0	42.5781	0	--	--	42.5781	1	42.5781	0	42.5781	0
42.627	0	42.627	0	42.627	0	42.627	0	42.627	0	--	--	42.627	1	42.627	1	42.627	0
42.6758	0	42.6758	1	42.6758	0	42.6758	0	42.6758	0	--	--	42.6758	0	42.6758	1	42.6758	1
42.7246	0	42.7246	0	42.7246	0	42.7246	0	42.7246	0	--	--	42.7246	1	42.7246	0	42.7246	0
42.7734	0	42.7734	0	42.7734	0	42.7734	0	42.7734	0	--	--	42.7734	0	42.7734	1	42.7734	0
42.8223	0	42.8223	0	42.8223	0	42.8223	0	42.8223	0	--	--	42.8223	0	42.8223	0	42.8223	0
42.8711	0	42.8711	0	42.8711	0	42.8711	0	42.8711	0	--	--	42.8711	0	42.8711	1	42.8711	0
42.9199	0	42.9199	0	42.9199	0	42.9199	0	42.9199	0	--	--	42.9199	0	42.9199	0	42.9199	0
42.9688	1	42.9688	0	42.9688	0	42.9688	1	42.9688	0	--	--	42.9688	1	42.9688	0	42.9688	0
43.0176	0	43.0176	0	43.0176	0	43.0176	0	43.0176	0	--	--	43.0176	0	43.0176	0	43.0176	0
43.0664	0	43.0664	0	43.0664	0	43.0664	0	43.0664	0	--	--	43.0664	0	43.0664	0	43.0664	0
43.1152	0	43.1152	1	43.1152	0	43.1152	0	43.1152	0	--	--	43.1152	0	43.1152	0	43.1152	0
43.1641	0	43.1641	0	43.1641	0	43.1641	0	43.1641	0	--	--	43.1641	0	43.1641	0	43.1641	0
43.2129	0	43.2129	0	43.2129	0	43.2129	0	43.2129	0	--	--	43.2129	1	43.2129	0	43.2129	0
43.2617	0	43.2617	1	43.2617	0	43.2617	0	43.2617	0	--	--	43.2617	0	43.2617	0	43.2617	0
43.3105	0	43.3105	0	43.3105	0	43.3105	0	43.3105	0	--	--	43.3105	1	43.3105	0	43.3105	0
43.3594	0	43.3594	0	43.3594	0	43.3594	0	43.3594	0	--	--	43.3594	0	43.3594	0	43.3594	0
43.4082	0	43.4082	0	43.4082	0	43.4082	0	43.4082	0	--	--	43.4082	0	43.4082	0	43.4082	0
43.457	0	43.457	0	43.457	0	43.457	0	43.457	1	--	--	43.457	0	43.457	0	43.457	0
43.5059	0	43.5059	0	43.5059	0	43.5059	0	43.5059	0	--	--	43.5059	0	43.5059	0	43.5059	0
43.5547	0	43.5547	0	43.5547	0	43.5547	0	43.5547	0	--	--	43.5547	0	43.5547	0	43.5547	0
43.6035	0	43.6035	0	43.6035	0	43.6035	0	43.6035	0	--	--	43.6035	1	43.6035	0	43.6035	0
43.6523	1	43.6523	1	43.6523	0	43.6523	0	43.6523	1	--	--	43.6523	0	43.6523	0	43.6523	0
43.7012	0	43.7012	0	43.7012	0	43.7012	1	43.7012	0	--	--	43.7012	0	43.7012	0	43.7012	1
43.75	0	43.75	0	43.75	1	43.75	0	43.75	0	--	--	43.75	0	43.75	0	43.75	0
43.7988	0	43.7988	0	43.7988	0	43.7988	0	43.7988	0	--	--	43.7988	0	43.7988	0	43.7988	0
43.8477	0	43.8477	0	43.8477	0	43.8477	0	43.8477	0	--	--	43.8477	1	43.8477	0	43.8477	0
43.8965	0	43.8965	0	43.8965	0	43.8965	0	43.8965	0	--	--	43.8965	1	43.8965	0	43.8965	1
43.9453	0	43.9453	1	43.9453	0	43.9453	0	43.9453	0	--	--	43.9453	0	43.9453	1	43.9453	0
43.9941	0	43.9941	0	43.9941	0	43.9941	0	43.9941	0	--	--	43.9941	0	43.9941	0	43.9941	1
44.043	0	44.043	0	44.043	0	44.043	0	44.043	0	--	--	44.043	0	44.043	0	44.043	0
44.0918	0	44.0918	0	44.0918	0	44.0918	0	44.0918	0	--	--	44.0918	0	44.0918	0	44.0918	0
44.1406	0	44.1406	0	44.1406	0	44.1406	0	44.1406	0	--	--	44.1406	0	44.1406	0	44.1406	0
44.1895	0	44.1895	0	44.1895	1	44.1895	1	44.1895	0	--	--	44.1895	1	44.1895	0	44.1895	0
44.2383	0	44.2383	0	44.2383	0	44.2383	0	44.2383	0	--	--	44.2383	0	44.2383	0	44.2383	0
44.2871	0	44.2871	0	44.2871	1	44.2871	1	44.2871	0	--	--	44.2871	1	44.2871	0	44.2871	0
44.3359	0	44.3359	0	44.3359	0	44.3359	0	44.3359	0	--	--	44.3359	0	44.3359	0	44.3359	0
44.3848	0	44.3848	0	44.3848	1	44.3848	0	44.3848	0	--	--	44.3848	0	44.3848	0	44.3848	0
44.4336	0	44.4336	0	44.4336	0	44.4336	0	44.4336	1	--	--	44.4336	0	44.4336	0	44.4336	0
44.4824	0	44.4824	0	44.4824	0	44.4824	0	44.4824	0	--	--	44.4824	0	44.4824	0	44.4824	0
44.5312	0	44.5312	0	44.5312	0	44.5312	1	44.5312	0	--	--	44.5312	0	44.5312	0	44.5312	0
44.5801	0	44.5801	0	44.5801	0	44.5801	0	44.5801	1	--	--	44.5801	0	44.5801	0	44.5801	1
44.6289	0	44.6289	0	44.6289	1	44.6289	0	44.6289	0	--	--	44.6289	0	44.6289	0	44.6289	0
44.6777	0	44.6777	0	44.6777	1	44.6777	0	44.6777	0	--	--	44.6777	0	44.6777	0	44.6777	0
44.7266	0	44.7266	0	44.7266	0	44.7266	1	44.7266	0	--	--	44.7266	0	44.7266	0	44.7266	0
44.7754	0	44.7754	0	44.7754	0	44.7754	0	44.7754	0	--	--	44.7754	0	44.7754	0	44.7754	1
44.8242	0	44.8242	0	44.8242	0	44.8242	0	44.8242	0	--	--	44.8242	0	44.8242	0	44.8242	1
44.873	0	44.873	0	44.873	1	44.873	0	44.873	0	--	--	44.873	0	44.873	1	44.873	0
44.9219	0	44.9219	0	44.9219	0	44.9219	0	44.9219	0	--	--	44.9219	0	44.9219	1	44.9219	0
44.9707	0	44.9707	0	44.9707	0	44.9707	0	44.9707	0	--	--	44.9707	0	44.9707	0	44.9707	0
45.0195	0	45.0195	0	45.0195	0	45.0195	0	45.0195	0	--	--	45.0195	0	45.0195	0	45.0195	0
45.0684	0	45.0684	0	45.0684	0	45.0684	0	45.0684	0	--	--	45.0684	0	45.0684	0	45.0684	0
45.1172	0	45.1172	0	45.1172	0	45.1172	0	45.1172	0	--	--	45.1172	0	45.1172	0	45.1172	0
45.166	0	45.166	1	45.166	0	45.166	0	45.166	0	--	--	45.166	0	45.166	0	45.166	0
45.2148	0	45.2148	0	45.2148	0	45.2148	0	45.2148	1	--	--	45.2148	0	45.2148	0	45.2148	0
45.2637	0	45.2637	0	45.2637	0	45.2637	0	45.2637	0	--	--	45.2637	0	45.2637	1	45.2637	0
45.3125	0	45.3125	0	45.3125	0	45.3125	0	45.3125	0	--	--	45.3125	0	45.3125	0	45.3125	0
45.3613	0	45.3613	0	45.3613	0	45.3613	0	45.3613	0	--	--	45.3613	0	45.3613	1	45.3613	0
45.4102	0	45.4102	0	45.4102	0	45.4102	1	45.4102	0	--	--	45.4102	0	45.4102	0	45.4102	0
45.459	0	45.459	0	45.459	0	45.459	0	45.459	0	--	--	45.459	0	45.459	0	45.459	0
45.5078	0	45.5078	0	45.5078	0	45.5078	1	45.5078	0	--	--	45.5078	0	45.5078	0	45.5078	0
45.5566	0	45.5566	0	45.5566	1	45.5566	0	45.5566	0	--	--	45.5566	0	45.5566	0	45.5566	0
45.6055	0	45.6055	0	45.6055	0	45.6055	0	45.6055	0	--	--	45.6055	0	45.6055	0	45.6055	0
45.6543	0	45.6543	0	45.6543	0	45.6543	0	45.6543	0	--	--	45.6543	0	45.6543	0	45.6543	0
45.7031	0	45.7031	0	45.7031	0	45.7031	1	45.7031	0	--	--	45.7031	0	45.7031	1	45.7031	0
45.752	0	45.752	0	45.752	0	45.752	0	45.752	0	--	--	45.752	0	45.752	0	45.752	0
45.8008	0	45.8008	0	45.8008	0	45.8008	0	45.8008	0	--	--	45.8008	0	45.8008	1	45.8008	0
45.8496	0	45.8496	0	45.8496	0	45.8496	0	45.8496	0	--	--	45.8496	0	45.8496	1	45.8496	0
45.8984	0	45.8984	0	45.8984	1	45.8984	0	45.8984	0	--	--	45.8984	1	45.8984	0	45.8984	0
45.9473	0	45.9473	0	45.9473	0	45.9473	1	45.9473	0	--	--	45.9473	0	45.9473	0	45.9473	0
45.9961	1	45.9961	0	45.9961	0	45.9961	0	45.9961	0	--	--	45.9961	0	45.9961	0	45.9961	0
46.0449	0	46.0449	0	46.0449	0	46.0449	1	46.0449	0	--	--	46.0449	0	46.0449	0	46.0449	0
46.0938	0	46.0938	0	46.0938	0	46.0938	1	46.0938	0	--		46.0938	1	46.0938	0	46.0938	1
46.1426	0	46.1426	0	46.1426	0	46.1426	0	46.1426	0	--		46.1426	0	46.1426	0	46.1426	0
46.1914	0	46.1914	0	46.1914	0	46.1914	0	46.1914	0	--		46.1914	0	46.1914	0	46.1914	0
46.2402	0	46.2402	0	46.2402	0	46.2402	0	46.2402	0	--		46.2402	0	46.2402	0	46.2402	0
46.2891	0	46.2891	1	46.2891	0	46.2891	0	46.2891	0	--		46.2891	0	46.2891	0	46.2891	0
46.3379	0	46.3379	0	46.3379	0	46.3379	1	46.3379	0	--		46.3379	0	46.3379	0	46.3379	0
46.3867	0	46.3867	0	46.3867	0	46.3867	0	46.3867	0	--		46.3867	0	46.3867	0	46.3867	0
46.4355	0	46.4355	0	46.4355	0	46.4355	1	46.4355	0	--		46.4355	0	46.4355	0	46.4355	0
46.4844	0	46.4844	0	46.4844	0	46.4844	0	46.4844	1	--		46.4844	0	46.4844	0	46.4844	0
46.5332	0	46.5332	0	46.5332	0	46.5332	0	46.5332	0	--		46.5332	0	46.5332	0	46.5332	0
46.582	0	46.582	0	46.582	0	46.582	1	46.582	0	--		46.582	0	46.582	0	46.582	0
46.6309	0	46.6309	0	46.6309	0	46.6309	0	46.6309	0	--		46.6309	0	46.6309	0	46.6309	0
46.6797	0	46.6797	0	46.6797	0	46.6797	0	46.6797	0	--		46.6797	0	46.6797	0	46.6797	0
46.7285	0	46.7285	0	46.7285	0	46.7285	1	46.7285	0	--		46.7285	0	46.7285	0	46.7285	0
46.7773	0	46.7773	0	46.7773	0	46.7773	0	46.7773	0	--		46.7773	0	46.7773	0	46.7773	0
46.8262	0	46.8262	0	46.8262	0	46.8262	0	46.8262	0	--		46.8262	0	46.8262	0	46.8262	0
46.875	1	46.875		46.875	0	46.875		46.875		--		46.875		46.875		46.875
46.9238	0	46.9238		46.9238		46.9238		46.9238		--		46.9238		46.9238		46.9238
46.9727	0	46.9727		46.9727		46.9727		46.9727		--		46.9727		46.9727		46.9727
47.0215	0	47.0215		47.0215		47.0215		47.0215		--		47.0215		47.0215		47.0215
47.0703	--	47.0703		47.0703		47.0703		47.0703		--		47.0703		47.0703		47.0703
47.1191	--	47.1191		47.1191		47.1191		47.1191		--		47.1191		47.1191		47.1191
47.168	--	47.168		47.168		47.168		47.168		--		47.168		47.168		47.168
47.2168	--	47.2168		47.2168		47.2168		47.2168		--		47.2168		47.2168		47.2168
47.2656	--	47.2656		47.2656		47.2656		47.2656		--		47.2656		47.2656		47.2656
47.3145	--	47.3145		47.3145		47.3145		47.3145		--		47.3145		47.3145		47.3145
47.3633	--	47.3633		47.3633		47.3633		47.3633		--		47.3633		47.3633		47.3633
47.4121	--	47.4121		47.4121		47.4121		47.4121		--		47.4121		47.4121		47.4121
47.4609	--	47.4609		47.4609		47.4609		47.4609		--		47.4609		47.4609		47.4609
47.5098	--	47.5098		47.5098		47.5098		47.5098		--		47.5098		47.5098		47.5098
47.5586	--	47.5586		47.5586		47.5586		47.5586		--		47.5586		47.5586		47.5586
47.6074	--	47.6074		47.6074		47.6074		47.6074		--		47.6074		47.6074		47.6074
47.6562	--	47.6562		47.6562		47.6562		47.6562		--		47.6562		47.6562		47.6562
47.7051	--	47.7051		47.7051		47.7051		47.7051		--		47.7051		47.7051		47.7051
47.7539	--	47.7539		47.7539		47.7539		47.7539		--		47.7539		47.7539		47.7539
47.8027	--	47.8027		47.8027		47.8027		47.8027		--		47.8027		47.8027		47.8027
47.8516	--	47.8516		47.8516		47.8516		47.8516		--		47.8516		47.8516		47.8516
47.9004	--	47.9004		47.9004		47.9004		47.9004		--		47.9004		47.9004		47.9004
47.9492	--	47.9492		47.9492		47.9492		47.9492		--		47.9492		47.9492		47.9492
47.998	--	47.998		47.998		47.998		47.998		--		47.998		47.998		47.998
48.0469	--	48.0469		48.0469		48.0469		48.0469		--		48.0469		48.0469		48.0469
48.0957	--	48.0957		48.0957		48.0957		48.0957		--		48.0957		48.0957		48.0957
48.1445	--	48.1445		48.1445		48.1445		48.1445		--		48.1445		48.1445		48.1445
48.1934	--	48.1934		48.1934		48.1934		48.1934		--		48.1934		48.1934		48.1934
48.2422	--	48.2422		48.2422		48.2422		48.2422		--		48.2422		48.2422		48.2422
48.291	--	48.291		48.291		48.291		48.291		--		48.291		48.291		48.291
48.3398	--	48.3398		48.3398		48.3398		48.3398		--		48.3398		48.3398		48.3398
48.3887	--	48.3887		48.3887		48.3887		48.3887		--		48.3887		48.3887		48.3887
48.4375	--	48.4375		48.4375		48.4375		48.4375		--		48.4375		48.4375		48.4375
48.4863	--	48.4863		48.4863		48.4863		48.4863		--		48.4863		48.4863		48.4863
48.5352	--	48.5352		48.5352		48.5352		48.5352		--		48.5352		48.5352		48.5352
48.584	--	48.584		48.584		48.584		48.584		--		48.584		48.584		48.584
48.6328	--	48.6328		48.6328		48.6328		48.6328		--		48.6328		48.6328		48.6328
48.6816	--	48.6816		48.6816		48.6816		48.6816		--		48.6816		48.6816		48.6816
48.7305	--	48.7305		48.7305		48.7305		48.7305		--		48.7305		48.7305		48.7305
48.7793	--	48.7793		48.7793		48.7793		48.7793		--		48.7793		48.7793		48.7793
48.8281	--	48.8281		48.8281		48.8281		48.8281		--		48.8281		48.8281		48.8281
48.877	--	48.877		48.877		48.877		48.877		--		48.877		48.877		48.877
48.9258	--	48.9258		48.9258		48.9258		48.9258		--		48.9258		48.9258		48.9258
48.9746	--	48.9746		48.9746		48.9746		48.9746		--		48.9746		48.9746		48.9746
49.0234	--	49.0234		49.0234		49.0234		49.0234		--		49.0234		49.0234		49.0234
49.0723	--	49.0723		49.0723		49.0723		49.0723		--		49.0723		49.0723		49.0723
49.1211	--	49.1211		49.1211		49.1211		49.1211		--		49.1211		49.1211		49.1211
49.1699	--	49.1699		49.1699		49.1699		49.1699		--		49.1699		49.1699		49.1699
49.2188	--	49.2188		49.2188		49.2188		49.2188		--		49.2188		49.2188		49.2188
49.2676	--	49.2676		49.2676		49.2676		49.2676		--		49.2676		49.2676		49.2676
49.3164	--	49.3164		49.3164		49.3164		49.3164		--		49.3164		49.3164		49.3164
49.3652	--	49.3652		49.3652		49.3652		49.3652		--		49.3652		49.3652		49.3652
49.4141	--	49.4141		49.4141		49.4141		49.4141		--		49.4141		49.4141		49.4141
49.4629	--	49.4629		49.4629		49.4629		49.4629		--		49.4629		49.4629		49.4629
49.5117	--	49.5117		49.5117		49.5117		49.5117		--		49.5117		49.5117		49.5117
49.5605	--	49.5605		49.5605		49.5605		49.5605		--		49.5605		49.5605		49.5605
49.6094	--	49.6094		49.6094		49.6094		49.6094		--		49.6094		49.6094		49.6094
49.6582	--	49.6582		49.6582		49.6582		49.6582		--		49.6582		49.6582		49.6582
49.707	--	49.707		49.707		49.707		49.707		--		49.707		49.707		49.707
49.7559	--	49.7559		49.7559		49.7559		49.7559		--		49.7559		49.7559		49.7559
49.8047	--	49.8047		49.8047		49.8047		49.8047		--		49.8047		49.8047		49.8047
49.8535	--	49.8535		49.8535		49.8535		49.8535		--		49.8535		49.8535		49.8535
49.9023	--	49.9023		49.9023		49.9023		49.9023		--		49.9023		49.9023		49.9023
49.9512	--	49.9512		49.9512		49.9512		49.9512		--		49.9512		49.9512		49.9512

## Sheet: Figure 3c
PFBPO		P-EG-5		P-TEG-5		P-HEG-5		P-HEG-10		P-HEG-20		P-EA-5		P-EA-10
X-axis	Y-axis	X-axis	Y-axis	X-axis	Y-axis	X-axis	Y-axis	X-axis	Y-axis	X-axis	Y-axis	X-axis	Y-axis	X-axis	Y-axis
Magnetic field (G)	Intensity	Magnetic field (G)	Intensity	Magnetic field (G)	Intensity	Magnetic field (G)	Intensity	Magnetic field (G)	Intensity	Magnetic field (G)	Intensity	Magnetic field (G)	Intensity	Magnetic field (G)	Intensity
3463	1632.84	3463	1990.8	3463	1155	3463	3390	3463	914	3463	9752	3463	2025.8	3463	1252.5
3463.01	1570.8	3463.01	1951.6	3463.01	1344	3463.01	3525	3463.01	924	3463.01	9676.1	3463.01	2000.6	3463.01	1222.5
3463.02	1617	3463.02	2060.8	3463.02	1327.2	3463.02	3480	3463.02	995	3463.02	9653.1	3463.02	1919.4	3463.02	1271.25
3463.04	1630.2	3463.04	2052.4	3463.04	1289.4	3463.04	3430	3463.04	962	3463.04	9579.5	3463.04	1954.4	3463.04	1203.75
3463.05	1646.04	3463.05	2139.2	3463.05	1310.4	3463.05	3195	3463.05	965	3463.05	9418.5	3463.05	1995	3463.05	1206.25
3463.06	1726.56	3463.06	2105.6	3463.06	1087.8	3463.06	3265	3463.06	1059	3463.06	9331.1	3463.06	1964.2	3463.06	1243.75
3463.07	1607.76	3463.07	2192.4	3463.07	1159.2	3463.07	3195	3463.07	1028	3463.07	9400.1	3463.07	1916.6	3463.07	1195
3463.09	1646.04	3463.09	2408	3463.09	1289.4	3463.09	3000	3463.09	1096	3463.09	9478.3	3463.09	1927.8	3463.09	1202.5
3463.1	1651.32	3463.1	2304.4	3463.1	1306.2	3463.1	2965	3463.1	1023	3463.1	9489.8	3463.1	2003.4	3463.1	1158.75
3463.11	1676.4	3463.11	2419.2	3463.11	1281	3463.11	3030	3463.11	1021	3463.11	9533.5	3463.11	1985.2	3463.11	1161.25
3463.12	1690.92	3463.12	2511.6	3463.12	1461.6	3463.12	2735	3463.12	1003	3463.12	9639.3	3463.12	2013.2	3463.12	1166.25
3463.13	1737.12	3463.13	2452.8	3463.13	1411.2	3463.13	2880	3463.13	1015	3463.13	9646.2	3463.13	2003.4	3463.13	1107.5
3463.15	1722.6	3463.15	2388.4	3463.15	1596	3463.15	2740	3463.15	1033	3463.15	9712.9	3463.15	1923.6	3463.15	1075
3463.16	1680.36	3463.16	2147.6	3463.16	1570.8	3463.16	2650	3463.16	995	3463.16	9616.3	3463.16	1913.8	3463.16	1077.5
3463.17	1719.96	3463.17	2052.4	3463.17	1470	3463.17	2765	3463.17	1002	3463.17	9694.5	3463.17	1929.2	3463.17	988.75
3463.18	1718.64	3463.18	2007.6	3463.18	1491	3463.18	2610	3463.18	1020	3463.18	9634.7	3463.18	2003.4	3463.18	987.5
3463.2	1807.08	3463.2	2130.8	3463.2	1713.6	3463.2	2835	3463.2	1006	3463.2	9563.4	3463.2	2055.2	3463.2	931.25
3463.21	1804.44	3463.21	2102.8	3463.21	1747.2	3463.21	2970	3463.21	1011	3463.21	9611.7	3463.21	2018.8	3463.21	885
3463.22	1855.92	3463.22	2083.2	3463.22	1398.6	3463.22	3045	3463.22	997	3463.22	9653.1	3463.22	1985.2	3463.22	911.25
3463.23	1848	3463.23	1929.2	3463.23	1037.4	3463.23	3300	3463.23	978	3463.23	9664.6	3463.23	1937.6	3463.23	890
3463.24	1825.56	3463.24	1943.2	3463.24	966	3463.24	3290	3463.24	964	3463.24	9775	3463.24	1877.4	3463.24	812.5
3463.26	1818.96	3463.26	1850.8	3463.26	743.4	3463.26	3385	3463.26	951	3463.26	9742.8	3463.26	1929.2	3463.26	803.75
3463.27	1862.52	3463.27	1884.4	3463.27	949.2	3463.27	3465	3463.27	888	3463.27	9643.9	3463.27	1877.4	3463.27	852.5
3463.28	1928.52	3463.28	1638	3463.28	877.8	3463.28	3635	3463.28	893	3463.28	9687.6	3463.28	1939	3463.28	850
3463.29	1943.04	3463.29	1643.6	3463.29	705.6	3463.29	3685	3463.29	960	3463.29	9719.8	3463.29	1925	3463.29	856.25
3463.31	1877.04	3463.31	1458.8	3463.31	718.2	3463.31	3555	3463.31	967	3463.31	9735.9	3463.31	1874.6	3463.31	805
3463.32	1990.56	3463.32	1618.4	3463.32	823.2	3463.32	3875	3463.32	964	3463.32	9648.5	3463.32	1906.8	3463.32	902.5
3463.33	2020.92	3463.33	1694	3463.33	823.2	3463.33	4025	3463.33	907	3463.33	9703.7	3463.33	1848	3463.33	913.75
3463.34	1945.68	3463.34	1601.6	3463.34	961.8	3463.34	3650	3463.34	974	3463.34	9660	3463.34	1810.2	3463.34	932.5
3463.35	1881	3463.35	1419.6	3463.35	1192.8	3463.35	3855	3463.35	912	3463.35	9453	3463.35	1825.6	3463.35	956.25
3463.37	1903.44	3463.37	1360.8	3463.37	1050	3463.37	3830	3463.37	956	3463.37	9478.3	3463.37	1723.4	3463.37	963.75
3463.38	1842.72	3463.38	1181.6	3463.38	789.6	3463.38	3705	3463.38	996	3463.38	9655.4	3463.38	1772.4	3463.38	926.25
3463.39	1733.16	3463.39	1282.4	3463.39	919.8	3463.39	4005	3463.39	1048	3463.39	9673.8	3463.39	1689.8	3463.39	1027.5
3463.4	1714.68	3463.4	1290.8	3463.4	1008	3463.4	4285	3463.4	1038	3463.4	9706	3463.4	1594.6	3463.4	925
3463.41	1615.68	3463.41	1282.4	3463.42	1117.2	3463.42	4005	3463.41	1076	3463.42	9772.7	3463.41	1615.6	3463.42	1035
3463.43	1521.96	3463.43	1274	3463.43	1201.2	3463.43	3980	3463.43	1046	3463.43	9749.7	3463.43	1542.8	3463.43	1031.25
3463.44	1525.92	3463.44	1304.8	3463.44	1360.8	3463.44	4055	3463.44	1010	3463.44	9768.1	3463.44	1484	3463.44	983.75
3463.45	1531.2	3463.45	1092	3463.45	1663.2	3463.45	3930	3463.45	1064	3463.45	9715.2	3463.45	1373.4	3463.45	1037.5
3463.46	1471.8	3463.46	1010.8	3463.46	1743	3463.46	4120	3463.46	1063	3463.46	9765.8	3463.46	1475.6	3463.46	991.25
3463.48	1502.16	3463.48	1030.4	3463.48	1612.8	3463.48	4175	3463.48	1097	3463.48	9703.7	3463.48	1456	3463.48	977.5
3463.49	1462.56	3463.49	1181.6	3463.49	1365	3463.49	4070	3463.49	1090	3463.49	9800.3	3463.49	1562.4	3463.49	1031.25
3463.5	1421.64	3463.5	1394.4	3463.5	1663.2	3463.5	4135	3463.5	1099	3463.5	9664.6	3463.5	1433.6	3463.5	958.75
3463.51	1417.68	3463.51	1285.2	3463.51	1831.2	3463.51	4175	3463.51	1075	3463.51	9689.9	3463.51	1463	3463.51	968.75
3463.52	1389.96	3463.52	1344	3463.53	1680	3463.53	4110	3463.52	1085	3463.53	9528.9	3463.52	1485.4	3463.53	1041.25
3463.54	1271.16	3463.54	1374.8	3463.54	1688.4	3463.54	4205	3463.54	1104	3463.54	9489.8	3463.54	1544.2	3463.54	880
3463.55	1300.2	3463.55	1327.2	3463.55	1785	3463.55	4085	3463.55	1087	3463.55	9482.9	3463.55	1556.8	3463.55	960
3463.56	1318.68	3463.56	1402.8	3463.56	1793.4	3463.56	4155	3463.56	1065	3463.56	9503.6	3463.56	1534.4	3463.56	1002.5
3463.57	1378.08	3463.57	1358	3463.57	1839.6	3463.57	4105	3463.57	1058	3463.57	9551.9	3463.57	1597.4	3463.57	956.25
3463.59	1463.88	3463.59	1397.2	3463.59	1831.2	3463.59	4340	3463.59	1109	3463.59	9637	3463.59	1612.8	3463.59	990
3463.6	1453.32	3463.6	1374.8	3463.6	1621.2	3463.6	4650	3463.6	1158	3463.6	9595.6	3463.6	1580.6	3463.6	956.25
3463.61	1440.12	3463.61	1276.8	3463.61	1549.8	3463.61	4665	3463.61	1172	3463.61	9554.2	3463.61	1621.2	3463.61	968.75
3463.62	1440.12	3463.62	1218	3463.62	1377.6	3463.62	4475	3463.62	1153	3463.62	9600.2	3463.62	1565.2	3463.62	1008.75
3463.63	1445.4	3463.63	1215.2	3463.63	1310.4	3463.63	4715	3463.63	1115	3463.63	9595.6	3463.63	1642.2	3463.63	1078.75
3463.65	1525.92	3463.65	1159.2	3463.65	1243.2	3463.65	4445	3463.65	1118	3463.65	9441.5	3463.65	1719.2	3463.65	1102.5
3463.66	1565.52	3463.66	1206.8	3463.66	1352.4	3463.66	4225	3463.66	1139	3463.66	9342.6	3463.66	1737.4	3463.66	1121.25
3463.67	1529.88	3463.67	1282.4	3463.67	1297.8	3463.67	4270	3463.67	1127	3463.67	9471.4	3463.67	1755.6	3463.67	1066.25
3463.68	1519.32	3463.68	1218	3463.68	1499.4	3463.68	3925	3463.68	1143	3463.68	9519.7	3463.68	1769.6	3463.68	1122.5
3463.7	1506.12	3463.7	1332.8	3463.7	1608.6	3463.7	4015	3463.7	1060	3463.7	9482.9	3463.7	1803.2	3463.7	1121.25
3463.71	1483.68	3463.71	1425.2	3463.71	1621.2	3463.71	3700	3463.71	1020	3463.71	9524.3	3463.71	1793.4	3463.71	1076.25
3463.72	1458.6	3463.72	1310.4	3463.72	1352.4	3463.72	3405	3463.72	1032	3463.72	9459.9	3463.72	1871.8	3463.72	1115
3463.73	1436.16	3463.73	1058.4	3463.73	1310.4	3463.73	3285	3463.73	1077	3463.73	9420.8	3463.73	1863.4	3463.73	1167.5
3463.74	1508.76	3463.74	1206.8	3463.74	1549.8	3463.74	3625	3463.74	1041	3463.74	9393.2	3463.74	1841	3463.74	1133.75
3463.76	1569.48	3463.76	1215.2	3463.76	1650.6	3463.76	3360	3463.76	1063	3463.76	9202.3	3463.76	1772.4	3463.76	1135
3463.77	1543.08	3463.77	1285.2	3463.77	1604.4	3463.77	3665	3463.77	1022	3463.77	9142.5	3463.77	1780.8	3463.77	1168.75
3463.78	1568.16	3463.78	1013.6	3463.78	1440.6	3463.78	3920	3463.78	1035	3463.78	9186.2	3463.78	1713.6	3463.78	1158.75
3463.79	1569.48	3463.79	971.6	3463.79	1142.4	3463.79	3555	3463.79	965	3463.79	9096.5	3463.79	1663.2	3463.79	1213.75
3463.81	1498.2	3463.81	896	3463.81	1104.6	3463.81	3660	3463.81	1042	3463.81	9043.6	3463.81	1661.8	3463.81	1182.5
3463.82	1524.6	3463.82	904.4	3463.82	735	3463.82	3485	3463.82	1095	3463.82	9292	3463.82	1544.2	3463.82	1110
3463.83	1565.52	3463.83	753.2	3463.83	546	3463.83	3220	3463.83	1114	3463.83	9328.8	3463.83	1527.4	3463.83	1100
3463.84	1521.96	3463.84	669.2	3463.84	516.6	3463.84	2840	3463.84	1129	3463.84	9370.2	3463.84	1526	3463.84	1057.5
3463.85	1496.88	3463.85	618.8	3463.85	541.8	3463.85	2730	3463.85	1113	3463.85	9328.8	3463.85	1489.6	3463.85	1212.5
3463.87	1518	3463.87	599.2	3463.87	390.6	3463.87	2740	3463.87	1102	3463.87	9305.8	3463.87	1540	3463.87	1163.75
3463.88	1500.84	3463.88	540.4	3463.88	785.4	3463.88	2655	3463.88	1148	3463.88	9179.3	3463.88	1524.6	3463.88	1082.5
3463.89	1520.64	3463.89	540.4	3463.89	1041.6	3463.89	2490	3463.89	1142	3463.89	9229.9	3463.89	1587.6	3463.89	1116.25
3463.9	1529.88	3463.9	744.8	3463.9	676.2	3463.9	2225	3463.9	1088	3463.9	9333.4	3463.9	1636.6	3463.9	1118.75
3463.92	1602.48	3463.92	750.4	3463.92	945	3463.92	2110	3463.92	1119	3463.92	9434.6	3463.92	1576.4	3463.92	1117.5
3463.93	1580.04	3463.93	929.6	3463.93	1071	3463.93	2020	3463.93	1167	3463.93	9492.1	3463.93	1632.4	3463.93	1108.75
3463.94	1573.44	3463.94	1033.2	3463.94	1289.4	3463.94	2475	3463.94	1092	3463.94	9588.7	3463.94	1632.4	3463.94	993.75
3463.95	1566.84	3463.95	1083.6	3463.95	1029	3463.95	2625	3463.95	1096	3463.95	9657.7	3463.95	1751.4	3463.95	1041.25
3463.96	1599.84	3463.96	1274	3463.96	1247.4	3463.96	2515	3463.96	1159	3463.96	9671.5	3463.96	1694	3463.96	913.75
3463.98	1661.88	3463.98	1041.6	3463.98	1218	3463.98	2595	3463.98	1167	3463.98	9489.8	3463.98	1755.6	3463.98	950
3463.99	1730.52	3463.99	1083.6	3463.99	1331.4	3463.99	2600	3463.99	1213	3463.99	9618.6	3463.99	1831.2	3463.99	957.5
3464	1739.76	3464	1064	3464	949.2	3464	2600	3464	1140	3464	9554.2	3464	1751.4	3464	1005
3464.01	1726.56	3464.01	1134	3464.01	882	3464.01	2895	3464.01	1198	3464.01	9393.2	3464.01	1849.4	3464.01	1007.5
3464.03	1675.08	3464.03	996.8	3464.03	999.6	3464.03	3200	3464.03	1247	3464.03	9241.4	3464.03	1813	3464.03	983.75
3464.04	1764.84	3464.04	1019.2	3464.04	949.2	3464.04	3475	3464.04	1192	3464.04	9206.9	3464.04	1906.8	3464.04	1025
3464.05	1799.16	3464.05	1094.8	3464.05	844.2	3464.05	3670	3464.05	1236	3464.05	9149.4	3464.05	1905.4	3464.05	1057.5
3464.06	1805.76	3464.06	910	3464.06	798	3464.06	3810	3464.06	1176	3464.06	8993	3464.06	2024.4	3464.06	1092.5
3464.07	1776.72	3464.07	898.8	3464.07	697.2	3464.07	3755	3464.07	1176	3464.07	9142.5	3464.07	1940.4	3464.07	1070
3464.09	1775.4	3464.09	994	3464.09	768.6	3464.09	4275	3464.09	1131	3464.09	9137.9	3464.09	1895.6	3464.09	1003.75
3464.1	1714.68	3464.1	1159.2	3464.1	898.8	3464.1	4215	3464.1	1176	3464.1	9135.6	3464.1	2003.4	3464.1	1130
3464.11	1772.76	3464.11	1444.8	3464.11	966	3464.11	4230	3464.11	1184	3464.11	9232.2	3464.11	1986.6	3464.11	1072.5
3464.12	1758.24	3464.12	1310.4	3464.12	991.2	3464.12	4435	3464.12	1174	3464.12	9338	3464.12	1993.6	3464.12	995
3464.14	1719.96	3464.14	1089.2	3464.14	1239	3464.14	4415	3464.14	1162	3464.14	9508.2	3464.14	1856.4	3464.14	1038.75
3464.15	1754.28	3464.15	1078	3464.15	861	3464.15	4195	3464.15	1149	3464.15	9528.9	3464.15	1856.4	3464.15	1100
3464.16	1776.72	3464.16	1164.8	3464.16	1150.8	3464.16	4325	3464.16	1209	3464.16	9549.6	3464.16	1786.4	3464.16	1190
3464.17	1774.08	3464.17	1145.2	3464.17	1184.4	3464.17	4200	3464.17	1200	3464.17	9372.5	3464.17	1779.4	3464.17	1221.25
3464.18	1805.76	3464.18	977.2	3464.18	936.6	3464.18	4360	3464.18	1136	3464.18	9356.4	3464.18	1689.8	3464.18	1123.75
3464.2	1727.88	3464.2	1106	3464.2	1020.6	3464.2	4185	3464.2	1143	3464.2	9128.7	3464.2	1610	3464.2	1230
3464.21	1626.24	3464.21	918.4	3464.21	1276.8	3464.21	4345	3464.21	1115	3464.21	8967.7	3464.21	1698.2	3464.21	1231.25
3464.22	1560.24	3464.22	823.2	3464.22	1104.6	3464.22	4895	3464.22	1136	3464.22	8889.5	3464.22	1688.4	3464.22	1247.5
3464.23	1524.6	3464.23	719.6	3464.23	911.4	3464.23	4755	3464.23	1067	3464.23	8928.6	3464.23	1793.4	3464.23	1168.75
3464.25	1564.2	3464.25	739.2	3464.25	1218	3464.25	4585	3464.25	1056	3464.25	8809	3464.25	1743	3464.25	1261.25
3464.26	1597.2	3464.26	467.6	3464.26	1398.6	3464.26	4435	3464.26	1045	3464.26	8749.2	3464.26	1617	3464.26	1281.25
3464.27	1549.68	3464.27	666.4	3464.27	1596	3464.27	4000	3464.27	1084	3464.27	8825.1	3464.27	1719.2	3464.27	1286.25
3464.28	1569.48	3464.28	750.4	3464.28	1222.2	3464.28	4075	3464.28	1057	3464.28	8650.3	3464.28	1786.4	3464.28	1282.5
3464.29	1601.16	3464.29	904.4	3464.29	1138.2	3464.29	3595	3464.29	1097	3464.29	8783.7	3464.29	1765.4	3464.29	1223.75
3464.31	1585.32	3464.31	952	3464.31	1146.6	3464.31	3515	3464.31	1052	3464.31	8749.2	3464.31	1729	3464.31	1235
3464.32	1573.44	3464.32	764.4	3464.32	1113	3464.32	3780	3464.32	1089	3464.32	8889.5	3464.32	1726.2	3464.32	1207.5
3464.33	1661.88	3464.33	627.2	3464.33	1125.6	3464.33	3635	3464.33	1130	3464.33	8758.4	3464.33	1677.2	3464.33	1188.75
3464.34	1582.68	3464.34	604.8	3464.34	1083.6	3464.34	3485	3464.34	1116	3464.34	8696.3	3464.34	1614.2	3464.34	1176.25
3464.36	1642.08	3464.36	896	3464.36	1205.4	3464.36	3315	3464.36	1063	3464.36	8680.2	3464.36	1482.6	3464.36	1172.5
3464.37	1569.48	3464.37	884.8	3464.37	1268.4	3464.37	3560	3464.37	1063	3464.37	8829.7	3464.37	1463	3464.37	1150
3464.38	1564.2	3464.38	775.6	3464.38	949.2	3464.38	3830	3464.38	1127	3464.38	8843.5	3464.38	1479.8	3464.38	1115
3464.39	1503.48	3464.39	756	3464.39	1260	3464.39	3640	3464.39	1084	3464.39	8772.2	3464.39	1436.4	3464.39	1172.5
3464.4	1466.52	3464.4	840	3464.4	1180.2	3464.4	3775	3464.4	1124	3464.4	8944.7	3464.4	1404.2	3464.4	1165
3464.42	1448.04	3464.42	943.6	3464.42	1121.4	3464.42	3480	3464.42	1075	3464.42	8896.4	3464.42	1440.6	3464.42	1207.5
3464.43	1376.76	3464.43	644	3464.43	1344	3464.43	3625	3464.43	1072	3464.43	9034.4	3464.43	1467.2	3464.43	1187.5
3464.44	1428.24	3464.44	660.8	3464.44	1268.4	3464.44	4130	3464.44	1086	3464.44	9022.9	3464.44	1274	3464.44	1273.75
3464.45	1420.32	3464.45	532	3464.45	1461.6	3464.45	4355	3464.45	1104	3464.45	8751.5	3464.45	1253	3464.45	1252.5
3464.46	1537.8	3464.46	504	3464.47	1713.6	3464.47	4180	3464.46	1147	3464.47	8963.1	3464.46	1306.2	3464.47	1200
3464.48	1450.68	3464.48	602	3464.48	1646.4	3464.48	4150	3464.48	1144	3464.48	9009.1	3464.48	1292.2	3464.48	1185
3464.49	1503.48	3464.49	683.2	3464.49	1906.8	3464.49	4240	3464.49	1211	3464.49	9055.1	3464.49	1325.8	3464.49	1228.75
3464.5	1473.12	3464.5	518	3464.5	2242.8	3464.5	4485	3464.5	1222	3464.5	9114.9	3464.5	1318.8	3464.5	1267.5
3464.51	1547.04	3464.51	509.6	3464.51	2457	3464.51	4550	3464.51	1183	3464.51	9321.9	3464.51	1337	3464.51	1263.75
3464.53	1620.96	3464.53	319.2	3464.53	3036.6	3464.53	4405	3464.53	1263	3464.53	9459.9	3464.53	1325.8	3464.53	1340
3464.54	1672.44	3464.54	380.8	3464.54	3150	3464.54	4070	3464.54	1185	3464.54	9379.4	3464.54	1346.8	3464.54	1410
3464.55	1725.24	3464.55	366.8	3464.55	2725.8	3464.55	4440	3464.55	1188	3464.55	9269	3464.55	1381.8	3464.55	1495
3464.56	1735.8	3464.56	526.4	3464.56	2977.8	3464.56	4425	3464.56	1187	3464.56	9393.2	3464.56	1415.4	3464.56	1458.75
3464.57	1640.76	3464.57	512.4	3464.57	2965.2	3464.57	4525	3464.57	1231	3464.57	9459.9	3464.57	1355.2	3464.57	1428.75
3464.59	1734.48	3464.59	543.2	3464.59	2868.6	3464.59	4735	3464.59	1238	3464.59	9324.2	3464.59	1411.2	3464.59	1423.75
3464.6	1712.04	3464.6	700	3464.6	2373	3464.6	4910	3464.6	1152	3464.6	9374.8	3464.6	1506.4	3464.6	1435
3464.61	1739.76	3464.61	876.4	3464.61	2242.8	3464.61	4855	3464.61	1198	3464.61	9448.4	3464.61	1491	3464.61	1476.25
3464.62	1690.92	3464.62	848.4	3464.62	1923.6	3464.62	4745	3464.62	1162	3464.62	9689.9	3464.62	1475.6	3464.62	1482.5
3464.64	1646.04	3464.64	862.4	3464.64	1881.6	3464.64	4815	3464.64	1069	3464.64	9683	3464.64	1619.8	3464.64	1541.25
3464.65	1504.8	3464.65	784	3464.65	1944.6	3464.65	4490	3464.65	1097	3464.65	9683	3464.65	1575	3464.65	1536.25
3464.66	1564.2	3464.66	988.4	3464.66	1869	3464.66	4460	3464.66	1031	3464.66	9653.1	3464.66	1552.6	3464.66	1498.75
3464.67	1503.48	3464.67	932.4	3464.67	1629.6	3464.67	4315	3464.67	1067	3464.67	9706	3464.67	1542.8	3464.67	1496.25
3464.68	1531.2	3464.68	1153.6	3464.68	1440.6	3464.68	4320	3464.68	1010	3464.68	9765.8	3464.68	1576.4	3464.68	1492.5
3464.7	1440.12	3464.7	1083.6	3464.7	1583.4	3464.7	4005	3464.7	925	3464.7	9779.6	3464.7	1519	3464.7	1376.25
3464.71	1392.6	3464.71	985.6	3464.71	1428	3464.71	3480	3464.71	912	3464.71	9839.4	3464.71	1526	3464.71	1353.75
3464.72	1413.72	3464.72	946.4	3464.72	1554	3464.72	3535	3464.72	877	3464.72	9726.7	3464.72	1576.4	3464.72	1348.75
3464.73	1387.32	3464.73	954.8	3464.73	1558.2	3464.73	3565	3464.73	915	3464.73	9834.8	3464.73	1596	3464.73	1245
3464.75	1466.52	3464.75	907.2	3464.75	1327.2	3464.75	3740	3464.75	931	3464.75	9800.3	3464.75	1519	3464.75	1157.5
3464.76	1494.24	3464.76	1064	3464.76	1575	3464.76	3705	3464.76	865	3464.76	9823.3	3464.76	1454.6	3464.76	1113.75
3464.77	1422.96	3464.77	1237.6	3464.77	1423.8	3464.77	3915	3464.77	874	3464.77	9910.7	3464.77	1395.8	3464.77	1113.75
3464.78	1379.4	3464.78	1251.6	3464.78	1155	3464.78	3905	3464.78	922	3464.78	9825.6	3464.78	1412.6	3464.78	1043.75
3464.79	1338.48	3464.79	1366.4	3464.79	726.6	3464.79	3285	3464.79	995	3464.79	9899.2	3464.79	1475.6	3464.79	1117.5
3464.81	1314.72	3464.81	1484	3464.81	583.8	3464.81	3630	3464.81	1025	3464.81	9896.9	3464.81	1503.6	3464.81	1080
3464.82	1310.76	3464.82	1492.4	3464.82	676.2	3464.82	3845	3464.82	1006	3464.82	9784.2	3464.82	1547	3464.82	1021.25
3464.83	1279.08	3464.83	1559.6	3464.83	470.4	3464.83	3610	3464.83	1029	3464.83	9772.7	3464.83	1611.4	3464.83	1010
3464.84	1261.92	3464.84	1612.8	3464.84	529.2	3464.84	3540	3464.84	974	3464.84	9837.1	3464.84	1583.4	3464.84	1036.25
3464.86	1318.68	3464.86	1545.6	3464.86	499.8	3464.86	3615	3464.86	1045	3464.86	9692.2	3464.86	1517.6	3464.86	943.75
3464.87	1329.24	3464.87	1666	3464.87	655.2	3464.87	3905	3464.87	1092	3464.87	9632.4	3464.87	1612.8	3464.87	988.75
3464.88	1413.72	3464.88	1755.6	3464.88	562.8	3464.88	4045	3464.88	1100	3464.88	9420.8	3464.88	1566.6	3464.88	967.5
3464.89	1363.56	3464.89	1562.4	3464.89	789.6	3464.89	4460	3464.89	1158	3464.89	9418.5	3464.89	1612.8	3464.89	1052.5
3464.9	1426.92	3464.9	1699.6	3464.9	957.6	3464.9	4295	3464.9	1146	3464.9	9367.9	3464.9	1635.2	3464.9	1101.25
3464.92	1415.04	3464.92	1705.2	3464.92	1079.4	3464.92	4125	3464.92	1159	3464.92	9404.7	3464.92	1647.8	3464.92	1053.75
3464.93	1408.44	3464.93	1727.6	3464.93	1407	3464.93	4565	3464.93	1132	3464.93	9236.8	3464.93	1684.2	3464.93	1015
3464.94	1440.12	3464.94	1794.8	3464.94	1503.6	3464.94	4645	3464.94	1121	3464.94	9257.5	3464.94	1673	3464.94	1013.75
3464.95	1545.72	3464.95	1649.2	3464.95	1629.6	3464.95	4915	3464.95	1150	3464.95	9384	3464.95	1804.6	3464.95	1082.5
3464.97	1448.04	3464.97	1584.8	3464.97	1604.4	3464.97	5045	3464.97	1095	3464.97	9416.2	3464.97	1782.2	3464.97	1008.75
3464.98	1518	3464.98	1649.2	3464.98	1768.2	3464.98	4890	3464.98	1138	3464.98	9338	3464.98	1842.4	3464.98	1065
3464.99	1729.2	3464.99	1730.4	3464.99	2091.6	3464.99	4360	3464.99	1115	3464.99	9434.6	3464.99	1878.8	3464.99	1045
3465	1631.52	3465	1604.4	3465	2121	3465	4155	3465	1123	3465	9333.4	3465	1846.6	3465	1013.75
3465.01	1586.64	3465.01	1629.6	3465.01	2137.8	3465.01	3945	3465.01	1153	3465.01	9372.5	3465.01	1888.6	3465.01	1085
3465.03	1504.8	3465.03	1825.6	3465.03	2331	3465.03	4200	3465.03	1185	3465.03	9448.4	3465.03	1814.4	3465.03	1050
3465.04	1540.44	3465.04	1738.8	3465.04	2293.2	3465.04	3900	3465.04	1135	3465.04	9280.5	3465.04	1899.8	3465.04	1038.75
3465.05	1560.24	3465.05	1551.2	3465.05	2536.8	3465.05	4165	3465.05	1119	3465.05	9292	3465.05	1985.2	3465.05	1080
3465.06	1507.44	3465.06	1363.6	3465.06	2415	3465.06	4395	3465.06	1127	3465.06	9377.1	3465.06	1926.4	3465.06	1043.75
3465.08	1466.52	3465.08	1475.6	3465.08	2242.8	3465.08	4525	3465.08	1151	3465.08	9280.5	3465.08	1932	3465.08	998.75
3465.09	1416.36	3465.09	1540	3465.09	2226	3465.09	4390	3465.09	1107	3465.09	9379.4	3465.09	1873.2	3465.09	1013.75
3465.1	1424.28	3465.1	1584.8	3465.1	1961.4	3465.1	4745	3465.1	1161	3465.1	9616.3	3465.1	1885.8	3465.1	1031.25
3465.11	1475.76	3465.11	1758.4	3465.11	2163	3465.11	4680	3465.11	1287	3465.11	9699.1	3465.11	1828.4	3465.11	1027.5
3465.12	1461.24	3465.12	1727.6	3465.12	2541	3465.12	4330	3465.12	1227	3465.12	9809.5	3465.12	1765.4	3465.12	1106.25
3465.14	1425.6	3465.14	1722	3465.14	2322.6	3465.14	4430	3465.14	1139	3465.14	9717.5	3465.14	1806	3465.14	1042.5
3465.15	1465.2	3465.15	1848	3465.15	2683.8	3465.15	4600	3465.15	1199	3465.15	9873.9	3465.15	1702.4	3465.15	1071.25
3465.16	1444.08	3465.16	1685.6	3465.16	2591.4	3465.16	4350	3465.16	1174	3465.16	9940.6	3465.16	1677.2	3465.16	1042.5
3465.17	1574.76	3465.17	1839.6	3465.17	2373	3465.17	4660	3465.17	1156	3465.17	9768.1	3465.17	1699.6	3465.17	1021.25
3465.19	1671.12	3465.19	1898.4	3465.19	2394	3465.19	4490	3465.19	1170	3465.19	9752	3465.19	1649.2	3465.19	966.25
3465.2	1756.92	3465.2	1895.6	3465.2	2200.8	3465.2	4580	3465.2	1138	3465.2	9630.1	3465.2	1647.8	3465.2	1012.5
3465.21	1752.96	3465.21	1864.8	3465.21	2293.2	3465.21	4135	3465.21	1131	3465.21	9558.8	3465.21	1587.6	3465.21	1010
3465.22	1731.84	3465.22	1811.6	3465.22	2188.2	3465.22	4085	3465.22	1091	3465.22	9558.8	3465.22	1603	3465.22	1052.5
3465.23	1803.12	3465.23	1814.4	3465.23	2146.2	3465.23	4110	3465.23	1091	3465.23	9540.4	3465.23	1552.6	3465.23	1138.75
3465.25	1738.44	3465.25	1772.4	3465.25	2268	3465.25	4070	3465.25	1096	3465.25	9620.9	3465.25	1654.8	3465.25	1157.5
3465.26	1712.04	3465.26	1668.8	3465.26	1948.8	3465.26	4160	3465.26	1071	3465.26	9556.5	3465.26	1671.6	3465.26	1105
3465.27	1779.36	3465.27	1587.6	3465.27	1818.6	3465.27	4375	3465.27	1098	3465.27	9453	3465.27	1661.8	3465.27	1120
3465.28	1828.2	3465.28	1517.6	3465.28	1650.6	3465.28	4140	3465.28	1149	3465.28	9441.5	3465.28	1663.2	3465.28	1066.25
3465.29	1709.4	3465.29	1349.6	3465.3	1470	3465.3	4290	3465.29	1202	3465.3	9381.7	3465.29	1755.6	3465.3	1043.75
3465.31	1661.88	3465.31	1251.6	3465.31	1575	3465.31	4340	3465.31	1181	3465.31	9266.7	3465.31	1698.2	3465.31	981.25
3465.32	1630.2	3465.32	1209.6	3465.32	1444.8	3465.32	4645	3465.32	1228	3465.32	9292	3465.32	1723.4	3465.32	990
3465.33	1544.4	3465.33	1061.2	3465.33	1407	3465.33	4730	3465.33	1187	3465.33	9425.4	3465.33	1800.4	3465.33	1043.75
3465.34	1437.48	3465.34	1041.6	3465.34	1411.2	3465.34	4840	3465.34	1192	3465.34	9310.4	3465.34	1751.4	3465.34	1012.5
3465.36	1498.2	3465.36	1019.2	3465.36	1348.2	3465.36	4745	3465.36	1259	3465.36	9278.2	3465.36	1699.6	3465.36	1045
3465.37	1433.52	3465.37	977.2	3465.37	1402.8	3465.37	4315	3465.37	1272	3465.37	9390.9	3465.37	1653.4	3465.37	902.5
3465.38	1397.88	3465.38	1019.2	3465.38	1264.2	3465.38	4460	3465.38	1257	3465.38	9418.5	3465.38	1801.8	3465.38	976.25
3465.39	1379.4	3465.39	940.8	3465.39	1180.2	3465.39	4570	3465.39	1281	3465.39	9409.3	3465.39	1730.4	3465.39	1052.5
3465.4	1380.72	3465.4	952	3465.41	1159.2	3465.41	4655	3465.4	1258	3465.41	9565.7	3465.4	1635.2	3465.41	1118.75
3465.42	1392.6	3465.42	940.8	3465.42	1159.2	3465.42	4780	3465.42	1255	3465.42	9515.1	3465.42	1619.8	3465.42	1093.75
3465.43	1412.4	3465.43	1072.4	3465.43	1159.2	3465.43	4500	3465.43	1271	3465.43	9457.6	3465.43	1583.4	3465.43	1107.5
3465.44	1296.24	3465.44	1248.8	3465.44	1134	3465.44	4425	3465.44	1329	3465.44	9395.5	3465.44	1530.2	3465.44	1118.75
3465.45	1362.24	3465.45	1083.6	3465.45	1171.8	3465.45	4760	3465.45	1404	3465.45	9430	3465.45	1647.8	3465.45	1132.5
3465.47	1297.56	3465.47	1184.4	3465.47	928.2	3465.47	4580	3465.47	1453	3465.47	9335.7	3465.47	1687	3465.47	1192.5
3465.48	1145.76	3465.48	1159.2	3465.48	999.6	3465.48	4685	3465.48	1438	3465.48	9289.7	3465.48	1736	3465.48	1210
3465.49	1170.84	3465.49	1086.4	3465.49	760.2	3465.49	4530	3465.49	1385	3465.49	9365.6	3465.49	1635.2	3465.49	1275
3465.5	1160.28	3465.5	1064	3465.5	949.2	3465.5	4620	3465.5	1434	3465.5	9172.4	3465.5	1608.6	3465.5	1302.5
3465.51	1206.48	3465.51	915.6	3465.51	831.6	3465.51	4530	3465.51	1413	3465.51	9292	3465.51	1667.4	3465.51	1326.25
3465.53	1203.84	3465.53	1134	3465.53	1117.2	3465.53	4485	3465.53	1378	3465.53	9430	3465.53	1702.4	3465.53	1257.5
3465.54	1218.36	3465.54	1069.6	3465.54	1054.2	3465.54	4445	3465.54	1415	3465.54	9469.1	3465.54	1710.8	3465.54	1236.25
3465.55	1210.44	3465.55	1136.8	3465.55	1066.8	3465.55	4205	3465.55	1398	3465.55	9473.7	3465.55	1790.6	3465.55	1226.25
3465.56	1268.52	3465.56	1240.4	3465.56	995.4	3465.56	4300	3465.56	1440	3465.56	9531.2	3465.56	1779.4	3465.56	1222.5
3465.58	1260.6	3465.58	1234.8	3465.58	945	3465.58	4660	3465.58	1373	3465.58	9443.8	3465.58	1755.6	3465.58	1147.5
3465.59	1345.08	3465.59	1204	3465.59	819	3465.59	4745	3465.59	1456	3465.59	9434.6	3465.59	1782.2	3465.59	1126.25
3465.6	1412.4	3465.6	1363.6	3465.6	865.2	3465.6	4695	3465.6	1454	3465.6	9439.2	3465.6	1824.2	3465.6	1135
3465.61	1482.36	3465.61	1416.8	3465.61	424.2	3465.61	4585	3465.61	1422	3465.61	9482.9	3465.61	1860.6	3465.61	1100
3465.62	1466.52	3465.62	1531.6	3465.62	596.4	3465.62	4430	3465.62	1367	3465.62	9402.4	3465.62	1745.8	3465.62	1096.25
3465.64	1434.84	3465.64	1456	3465.64	205.8	3465.64	4325	3465.64	1353	3465.64	9459.9	3465.64	1754.2	3465.64	1137.5
3465.65	1416.36	3465.65	1394.4	3465.65	218.4	3465.65	3930	3465.65	1368	3465.65	9436.9	3465.65	1677.2	3465.65	1122.5
3465.66	1461.24	3465.66	1400	3465.66	352.8	3465.66	3885	3465.66	1411	3465.66	9303.5	3465.66	1639.4	3465.66	1098.75
3465.67	1440.12	3465.67	1274	3465.67	147	3465.67	3990	3465.67	1342	3465.67	9209.2	3465.67	1622.6	3465.67	997.5
3465.69	1566.84	3465.69	1218	3465.69	92.4	3465.69	4025	3465.69	1351	3465.69	9282.8	3465.69	1631	3465.69	1057.5
3465.7	1626.24	3465.7	1170.4	3465.7	268.8	3465.7	3760	3465.7	1345	3465.7	9156.3	3465.7	1666	3465.7	1122.5
3465.71	1639.44	3465.71	1195.6	3465.71	264.6	3465.71	4090	3465.71	1421	3465.71	9174.7	3465.71	1647.8	3465.71	1097.5
3465.72	1650	3465.72	1380.4	3465.72	445.2	3465.72	4170	3465.72	1423	3465.72	9121.8	3465.72	1603	3465.72	1196.25
3465.73	1733.16	3465.73	1310.4	3465.73	428.4	3465.73	4335	3465.73	1431	3465.73	9158.6	3465.73	1542.8	3465.73	1203.75
3465.75	1694.88	3465.75	1234.8	3465.75	726.6	3465.75	4485	3465.75	1358	3465.75	9029.8	3465.75	1582	3465.75	1275
3465.76	1734.48	3465.76	1128.4	3465.76	441	3465.76	4665	3465.76	1378	3465.76	9041.3	3465.76	1561	3465.76	1315
3465.77	1664.52	3465.77	1296.4	3465.77	634.2	3465.77	4700	3465.77	1382	3465.77	9055.1	3465.77	1534.4	3465.77	1256.25
3465.78	1585.32	3465.78	960.4	3465.78	315	3465.78	4215	3465.78	1313	3465.78	9218.4	3465.78	1500.8	3465.78	1253.75
3465.8	1570.8	3465.8	907.2	3465.8	487.2	3465.8	4430	3465.8	1302	3465.8	9119.5	3465.8	1456	3465.8	1241.25
3465.81	1606.44	3465.81	1069.6	3465.81	730.8	3465.81	3930	3465.81	1262	3465.81	9082.7	3465.81	1426.6	3465.81	1216.25
3465.82	1657.92	3465.82	1038.8	3465.82	588	3465.82	3890	3465.82	1254	3465.82	9052.8	3465.82	1495.2	3465.82	1242.5
3465.83	1652.64	3465.83	1002.4	3465.83	852.6	3465.83	3655	3465.83	1262	3465.83	8976.9	3465.83	1542.8	3465.83	1178.75
3465.84	1698.84	3465.84	1002.4	3465.84	768.6	3465.84	3790	3465.84	1282	3465.84	8769.9	3465.84	1523.2	3465.84	1102.5
3465.86	1714.68	3465.86	1052.8	3465.86	739.2	3465.86	3755	3465.86	1255	3465.86	8878	3465.86	1551.2	3465.86	1160
3465.87	1647.36	3465.87	996.8	3465.87	739.2	3465.87	4105	3465.87	1362	3465.87	8815.9	3465.87	1478.4	3465.87	1255
3465.88	1717.32	3465.88	1103.2	3465.88	714	3465.88	3965	3465.88	1345	3465.88	8811.3	3465.88	1507.8	3465.88	1252.5
3465.89	1669.8	3465.89	856.8	3465.89	760.2	3465.89	4055	3465.89	1329	3465.89	8940.1	3465.89	1437.8	3465.89	1311.25
3465.91	1660.56	3465.91	1103.2	3465.91	793.8	3465.91	4055	3465.91	1314	3465.91	9174.7	3465.91	1444.8	3465.91	1282.5
3465.92	1729.2	3465.92	963.2	3465.92	840	3465.92	3800	3465.92	1248	3465.92	9220.7	3465.92	1535.8	3465.92	1321.25
3465.93	1775.4	3465.93	901.6	3465.93	730.8	3465.93	3940	3465.93	1263	3465.93	9160.9	3465.93	1597.4	3465.93	1338.75
3465.94	1676.4	3465.94	786.8	3465.94	554.4	3465.94	3870	3465.94	1127	3465.94	9011.4	3465.94	1598.8	3465.94	1375
3465.95	1747.68	3465.95	607.6	3465.95	684.6	3465.95	3945	3465.95	1110	3465.95	8967.7	3465.95	1594.6	3465.95	1293.75
3465.97	1789.92	3465.97	431.2	3465.97	651	3465.97	4010	3465.97	1067	3465.97	9034.4	3465.97	1645	3465.97	1271.25
3465.98	1811.04	3465.98	546	3465.98	756	3465.98	3845	3465.98	1055	3465.98	9050.5	3465.98	1628.2	3465.98	1161.25
3465.99	1850.64	3465.99	436.8	3465.99	625.8	3465.99	3950	3465.99	1045	3465.99	8742.3	3465.99	1618.4	3465.99	1181.25
3466	1954.92	3466	434	3466	407.4	3466	4080	3466	997	3466	8848.1	3466	1612.8	3466	1135
3466.02	1998.48	3466.02	478.8	3466.02	546	3466.02	4030	3466.02	978	3466.02	8615.8	3466.02	1558.2	3466.02	1132.5
3466.03	1881	3466.03	442.4	3466.03	399	3466.03	3635	3466.03	991	3466.03	8581.3	3466.03	1694	3466.03	1263.75
3466.04	1999.8	3466.04	352.8	3466.04	810.6	3466.04	3420	3466.04	1002	3466.04	8576.7	3466.04	1584.8	3466.04	1261.25
3466.05	2024.88	3466.05	646.8	3466.05	781.2	3466.05	3235	3466.05	1017	3466.05	8473.2	3466.05	1593.2	3466.05	1290
3466.06	2063.16	3466.06	658	3466.06	634.2	3466.06	2990	3466.06	1009	3466.06	8401.9	3466.06	1645	3466.06	1357.5
3466.08	2060.52	3466.08	551.6	3466.08	298.2	3466.08	2740	3466.08	998	3466.08	8381.2	3466.08	1666	3466.08	1295
3466.09	1986.6	3466.09	464.8	3466.09	210	3466.09	2725	3466.09	1041	3466.09	8443.3	3466.09	1670.2	3466.09	1348.75
3466.1	2090.88	3466.1	389.2	3466.1	42	3466.1	2875	3466.1	1042	3466.1	8330.6	3466.1	1713.6	3466.1	1332.5
3466.11	2089.56	3466.11	291.2	3466.11	37.8	3466.11	2690	3466.11	1094	3466.11	8424.9	3466.11	1639.4	3466.11	1276.25
3466.12	2042.04	3466.12	439.6	3466.13	105	3466.13	2545	3466.12	1084	3466.13	8466.3	3466.12	1618.4	3466.13	1201.25
3466.14	1989.24	3466.14	450.8	3466.14	138.6	3466.14	2435	3466.14	1102	3466.14	8434.1	3466.14	1636.6	3466.14	1216.25
3466.15	1896.84	3466.15	369.6	3466.15	252	3466.15	2195	3466.15	1117	3466.15	8489.3	3466.15	1645	3466.15	1146.25
3466.16	1910.04	3466.16	456.4	3466.16	117.6	3466.16	2345	3466.16	1152	3466.16	8390.4	3466.16	1755.6	3466.16	1233.75
3466.17	1778.04	3466.17	464.8	3466.17	8.4	3466.17	2525	3466.17	1195	3466.17	8153.5	3466.17	1758.4	3466.17	1278.75
3466.19	1862.52	3466.19	610.4	3466.19	176.4	3466.19	2570	3466.19	1205	3466.19	8188	3466.19	1667.4	3466.19	1178.75
3466.2	1783.32	3466.2	470.4	3466.2	424.2	3466.2	3005	3466.2	1260	3466.2	8305.3	3466.2	1666	3466.2	1122.5
3466.21	1776.72	3466.21	506.8	3466.21	571.2	3466.21	2915	3466.21	1257	3466.21	8162.7	3466.21	1573.6	3466.21	1185
3466.22	1824.24	3466.22	414.4	3466.22	680.4	3466.22	2875	3466.22	1305	3466.22	8247.8	3466.22	1596	3466.22	1200
3466.23	1735.8	3466.23	590.8	3466.24	772.8	3466.24	2825	3466.23	1311	3466.24	8303	3466.23	1537.2	3466.24	1153.75
3466.25	1655.28	3466.25	372.4	3466.25	806.4	3466.25	2665	3466.25	1273	3466.25	8268.5	3466.25	1617	3466.25	1208.75
3466.26	1648.68	3466.26	420	3466.26	680.4	3466.26	2920	3466.26	1209	3466.26	8420.3	3466.26	1520.4	3466.26	1180
3466.27	1607.76	3466.27	445.2	3466.27	634.2	3466.27	3030	3466.27	1209	3466.27	8305.3	3466.27	1542.8	3466.27	1161.25
3466.28	1661.88	3466.28	635.6	3466.28	924	3466.28	3245	3466.28	1252	3466.28	8397.3	3466.28	1576.4	3466.28	1197.5
3466.3	1676.4	3466.3	618.8	3466.3	768.6	3466.3	3235	3466.3	1352	3466.3	8355.9	3466.3	1520.4	3466.3	1135
3466.31	1766.16	3466.31	761.6	3466.31	911.4	3466.31	3085	3466.31	1291	3466.31	8395	3466.31	1611.4	3466.31	1167.5
3466.32	1677.72	3466.32	907.2	3466.32	991.2	3466.32	2905	3466.32	1309	3466.32	8411.1	3466.32	1591.8	3466.32	1083.75
3466.33	1700.16	3466.33	828.8	3466.33	1008	3466.33	2890	3466.33	1243	3466.33	8293.8	3466.33	1631	3466.33	1137.5
3466.34	1672.44	3466.34	949.2	3466.35	1260	3466.35	2925	3466.34	1274	3466.35	8151.2	3466.34	1744.4	3466.35	1146.25
3466.36	1611.72	3466.36	1136.8	3466.36	1159.2	3466.36	2900	3466.36	1299	3466.36	8204.1	3466.36	1822.8	3466.36	1117.5
3466.37	1606.44	3466.37	1162	3466.37	1104.6	3466.37	2895	3466.37	1263	3466.37	8148.9	3466.37	1775.2	3466.37	1161.25
3466.38	1664.52	3466.38	1226.4	3466.38	1239	3466.38	2655	3466.38	1241	3466.38	8112.1	3466.38	1834	3466.38	1071.25
3466.39	1721.28	3466.39	1422.4	3466.39	1331.4	3466.39	2820	3466.39	1145	3466.39	8096	3466.39	1930.6	3466.39	1006.25
3466.41	1758.24	3466.41	1596	3466.41	945	3466.41	2845	3466.41	1233	3466.41	8201.8	3466.41	1953	3466.41	1091.25
3466.42	1820.28	3466.42	1691.2	3466.42	1037.4	3466.42	2835	3466.42	1289	3466.42	8188	3466.42	1969.8	3466.42	1101.25
3466.43	1849.32	3466.43	1573.6	3466.43	768.6	3466.43	2880	3466.43	1273	3466.43	8222.5	3466.43	1933.4	3466.43	1082.5
3466.44	1796.52	3466.44	1624	3466.44	630	3466.44	2915	3466.44	1275	3466.44	8217.9	3466.44	2014.6	3466.44	1115
3466.45	1751.64	3466.45	1820	3466.45	684.6	3466.45	2770	3466.45	1298	3466.45	8293.8	3466.45	1916.6	3466.45	1158.75
3466.47	1785.96	3466.47	1752.8	3466.47	739.2	3466.47	2715	3466.47	1204	3466.47	8328.3	3466.47	1913.8	3466.47	1073.75
3466.48	1840.08	3466.48	1722	3466.48	814.8	3466.48	3030	3466.48	1178	3466.48	8089.1	3466.48	1932	3466.48	1227.5
3466.49	1830.84	3466.49	1906.8	3466.49	441	3466.49	3390	3466.49	1229	3466.49	7969.5	3466.49	1862	3466.49	1261.25
3466.5	1820.28	3466.5	1786.4	3466.5	625.8	3466.5	2820	3466.5	1195	3466.5	7912	3466.5	1894.2	3466.5	1237.5
3466.52	1820.28	3466.52	1766.8	3466.52	491.4	3466.52	3185	3466.52	1247	3466.52	8010.9	3466.52	1871.8	3466.52	1306.25
3466.53	1891.56	3466.53	1573.6	3466.53	827.4	3466.53	3250	3466.53	1231	3466.53	7925.8	3466.53	1824.2	3466.53	1293.75
3466.54	1911.36	3466.54	1657.6	3466.54	630	3466.54	2720	3466.54	1243	3466.54	7921.2	3466.54	1796.2	3466.54	1302.5
3466.55	2034.12	3466.55	1481.2	3466.55	520.8	3466.55	2630	3466.55	1219	3466.55	7725.7	3466.55	1738.8	3466.55	1293.75
3466.56	1977.36	3466.56	1892.8	3466.56	529.2	3466.56	2485	3466.56	1224	3466.56	7663.6	3466.56	1694	3466.56	1328.75
3466.58	2002.44	3466.58	1901.2	3466.58	672	3466.58	2520	3466.58	1241	3466.58	7665.9	3466.58	1555.4	3466.58	1312.5
3466.59	2059.2	3466.59	1654.8	3466.59	810.6	3466.59	2510	3466.59	1231	3466.59	7861.4	3466.59	1633.8	3466.59	1165
3466.6	2108.04	3466.6	1632.4	3466.6	781.2	3466.6	2760	3466.6	1259	3466.6	7967.2	3466.6	1664.6	3466.6	1215
3466.61	2011.68	3466.61	1590.4	3466.61	596.4	3466.61	2935	3466.61	1293	3466.61	7997.1	3466.61	1659	3466.61	1265
3466.63	2018.28	3466.63	1643.6	3466.63	751.8	3466.63	3195	3466.63	1315	3466.63	8024.7	3466.63	1675.8	3466.63	1182.5
3466.64	1982.64	3466.64	1506.4	3466.64	722.4	3466.64	3195	3466.64	1277	3466.64	8070.7	3466.64	1629.6	3466.64	1178.75
3466.65	1944.36	3466.65	1593.2	3466.65	588	3466.65	3575	3466.65	1307	3466.65	8073	3466.65	1673	3466.65	1237.5
3466.66	1970.76	3466.66	1369.2	3466.66	210	3466.66	3430	3466.66	1353	3466.66	8234	3466.66	1678.6	3466.66	1212.5
3466.67	1881	3466.67	1148	3466.67	147	3466.67	3390	3466.67	1314	3466.67	8178.8	3466.67	1726.2	3466.67	1105
3466.69	1917.96	3466.69	1010.8	3466.69	-218.4	3466.69	3305	3466.69	1333	3466.69	8261.6	3466.69	1722	3466.69	1040
3466.7	1921.92	3466.7	898.8	3466.7	84	3466.7	3570	3466.7	1300	3466.7	8151.2	3466.7	1729	3466.7	1147.5
3466.71	1923.24	3466.71	1142.4	3466.71	16.8	3466.71	3375	3466.71	1207	3466.71	8197.2	3466.71	1786.4	3466.71	1237.5
3466.72	1986.6	3466.72	882	3466.72	-63	3466.72	3680	3466.72	1287	3466.72	8234	3466.72	1750	3466.72	1158.75
3466.74	1936.44	3466.74	1027.6	3466.74	-79.8	3466.74	3220	3466.74	1258	3466.74	8413.4	3466.74	1831.2	3466.74	1207.5
3466.75	1956.24	3466.75	1089.2	3466.75	-71.4	3466.75	2985	3466.75	1209	3466.75	8201.8	3466.75	1855	3466.75	1175
3466.76	1998.48	3466.76	1254.4	3466.76	-466.2	3466.76	3020	3466.76	1217	3466.76	8309.9	3466.76	1870.4	3466.76	1190
3466.77	1994.52	3466.77	1080.8	3466.77	-621.6	3466.77	3245	3466.77	1184	3466.77	8323.7	3466.77	1855	3466.77	1240
3466.78	1990.56	3466.78	1234.8	3466.78	-487.2	3466.78	3660	3466.78	1202	3466.78	8424.9	3466.78	1789.2	3466.78	1263.75
3466.8	1950.96	3466.8	1122.8	3466.8	-260.4	3466.8	3595	3466.8	1203	3466.8	8480.1	3466.8	1787.8	3466.8	1300
3466.81	1877.04	3466.81	1108.8	3466.81	-210	3466.81	3395	3466.81	1229	3466.81	8558.3	3466.81	1726.2	3466.81	1321.25
3466.82	1881	3466.82	1262.8	3466.82	-399	3466.82	3200	3466.82	1235	3466.82	8629.6	3466.82	1787.8	3466.82	1391.25
3466.83	1904.76	3466.83	1195.6	3466.83	-415.8	3466.83	3135	3466.83	1262	3466.83	8804.4	3466.83	1653.4	3466.83	1391.25
3466.85	1899.48	3466.85	1125.6	3466.85	-613.2	3466.85	2930	3466.85	1265	3466.85	8937.8	3466.85	1596	3466.85	1340
3466.86	1973.4	3466.86	1150.8	3466.86	-655.2	3466.86	3190	3466.86	1219	3466.86	8788.3	3466.86	1587.6	3466.86	1243.75
3466.87	1931.16	3466.87	1136.8	3466.87	-432.6	3466.87	3305	3466.87	1208	3466.87	8749.2	3466.87	1618.4	3466.87	1311.25
3466.88	1995.84	3466.88	879.2	3466.88	-268.8	3466.88	3205	3466.88	1329	3466.88	8873.4	3466.88	1591.8	3466.88	1316.25
3466.89	2010.36	3466.89	887.6	3466.89	-630	3466.89	3325	3466.89	1354	3466.89	8894.1	3466.89	1559.6	3466.89	1335
3466.91	1874.4	3466.91	954.8	3466.91	-709.8	3466.91	3385	3466.91	1393	3466.91	8786	3466.91	1603	3466.91	1356.25
3466.92	1859.88	3466.92	1173.2	3466.92	-949.2	3466.92	3360	3466.92	1328	3466.92	8749.2	3466.92	1636.6	3466.92	1262.5
3466.93	1850.64	3466.93	1279.6	3466.93	-798	3466.93	3410	3466.93	1381	3466.93	8749.2	3466.93	1737.4	3466.93	1416.25
3466.94	1807.08	3466.94	1122.8	3466.94	-378	3466.94	2955	3466.94	1398	3466.94	8811.3	3466.94	1734.6	3466.94	1430
3466.96	1795.2	3466.96	1122.8	3466.96	-781.2	3466.96	2945	3466.96	1404	3466.96	8857.3	3466.96	1710.8	3466.96	1465
3466.97	1689.6	3466.97	910	3466.97	-663.6	3466.97	2905	3466.97	1466	3466.97	8813.6	3466.97	1685.6	3466.97	1482.5
3466.98	1611.72	3466.98	781.2	3466.98	-655.2	3466.98	2740	3466.98	1420	3466.98	8970	3466.98	1755.6	3466.98	1553.75
3466.99	1712.04	3466.99	635.6	3466.99	-499.8	3466.99	2515	3466.99	1381	3466.99	8912.5	3466.99	1681.4	3466.99	1468.75
3467	1775.4	3467	607.6	3467	-567	3467	2345	3467	1420	3467	8988.4	3467	1619.8	3467	1488.75
3467.02	1705.44	3467.02	593.6	3467.02	-268.8	3467.02	2395	3467.02	1395	3467.02	8866.5	3467.02	1668.8	3467.02	1518.75
3467.03	1683	3467.03	784	3467.03	-315	3467.03	2570	3467.03	1438	3467.03	8790.6	3467.03	1604.4	3467.03	1555
3467.04	1788.6	3467.04	856.8	3467.04	-428.4	3467.04	2440	3467.04	1370	3467.04	8790.6	3467.04	1586.2	3467.04	1530
3467.05	1742.4	3467.05	893.2	3467.05	-243.6	3467.05	2685	3467.05	1406	3467.05	8822.8	3467.05	1573.6	3467.05	1522.5
3467.06	1719.96	3467.06	1036	3467.07	-184.8	3467.07	2660	3467.06	1427	3467.07	8813.6	3467.06	1601.6	3467.07	1505
3467.08	1718.64	3467.08	1022	3467.08	-193.2	3467.08	2710	3467.08	1463	3467.08	8873.4	3467.08	1682.8	3467.08	1636.25
3467.09	1746.36	3467.09	1223.6	3467.09	-197.4	3467.09	2695	3467.09	1425	3467.09	9057.4	3467.09	1625.4	3467.09	1553.75
3467.1	1737.12	3467.1	1120	3467.1	-218.4	3467.1	3115	3467.1	1396	3467.1	9050.5	3467.1	1650.6	3467.1	1546.25
3467.11	1617	3467.11	1083.6	3467.11	-147	3467.11	3120	3467.11	1356	3467.11	8921.7	3467.11	1772.4	3467.11	1463.75
3467.13	1668.48	3467.13	1100.4	3467.13	-147	3467.13	2930	3467.13	1337	3467.13	8843.5	3467.13	1745.8	3467.13	1512.5
3467.14	1710.72	3467.14	1033.2	3467.14	-100.8	3467.14	2760	3467.14	1287	3467.14	8873.4	3467.14	1691.2	3467.14	1402.5
3467.15	1689.6	3467.15	1100.4	3467.15	-378	3467.15	3100	3467.15	1252	3467.15	8917.1	3467.15	1626.8	3467.15	1336.25
3467.16	1591.92	3467.16	977.2	3467.16	-273	3467.16	2955	3467.16	1227	3467.16	8866.5	3467.16	1611.4	3467.16	1362.5
3467.17	1681.68	3467.17	873.6	3467.18	-243.6	3467.18	2725	3467.17	1104	3467.18	8779.1	3467.17	1671.6	3467.18	1345
3467.19	1664.52	3467.19	798	3467.19	-478.8	3467.19	2775	3467.19	1094	3467.19	8581.3	3467.19	1688.4	3467.19	1310
3467.2	1673.76	3467.2	646.8	3467.2	-562.8	3467.2	2745	3467.2	1056	3467.2	8535.3	3467.2	1554	3467.2	1218.75
3467.21	1552.32	3467.21	764.4	3467.21	-306.6	3467.21	2685	3467.21	1048	3467.21	8473.2	3467.21	1520.4	3467.21	1173.75
3467.22	1586.64	3467.22	820.4	3467.22	-37.8	3467.22	2995	3467.22	1051	3467.22	8507.7	3467.22	1510.6	3467.22	1082.5
3467.24	1528.56	3467.24	691.6	3467.24	277.2	3467.24	3200	3467.24	1055	3467.24	8604.3	3467.24	1422.4	3467.24	991.25
3467.25	1466.52	3467.25	882	3467.25	415.8	3467.25	3380	3467.25	1064	3467.25	8553.7	3467.25	1468.6	3467.25	960
3467.26	1499.52	3467.26	747.6	3467.26	365.4	3467.26	3230	3467.26	1039	3467.26	8503.1	3467.26	1471.4	3467.26	963.75
3467.27	1477.08	3467.27	618.8	3467.27	554.4	3467.27	3095	3467.27	1082	3467.27	8470.9	3467.27	1484	3467.27	920
3467.28	1478.4	3467.28	873.6	3467.29	709.8	3467.29	3065	3467.28	1109	3467.29	8569.8	3467.28	1442	3467.29	898.75
3467.3	1590.6	3467.3	918.4	3467.3	588	3467.3	2995	3467.3	1229	3467.3	8510	3467.3	1554	3467.3	850
3467.31	1473.12	3467.31	924	3467.31	970.2	3467.31	3115	3467.31	1232	3467.31	8521.5	3467.31	1590.4	3467.31	802.5
3467.32	1498.2	3467.32	966	3467.32	1041.6	3467.32	3570	3467.32	1238	3467.32	8549.1	3467.32	1526	3467.32	752.5
3467.33	1366.2	3467.33	1069.6	3467.33	1260	3467.33	3660	3467.33	1227	3467.33	8516.9	3467.33	1580.6	3467.33	711.25
3467.35	1374.12	3467.35	1047.2	3467.35	1423.8	3467.35	3970	3467.35	1237	3467.35	8470.9	3467.35	1664.6	3467.35	742.5
3467.36	1267.2	3467.36	926.8	3467.36	1528.8	3467.36	4160	3467.36	1224	3467.36	8355.9	3467.36	1622.6	3467.36	730
3467.37	1272.48	3467.37	812	3467.37	1394.4	3467.37	4040	3467.37	1293	3467.37	8523.8	3467.37	1589	3467.37	797.5
3467.38	1312.08	3467.38	840	3467.38	1113	3467.38	3935	3467.38	1302	3467.38	8388.1	3467.38	1635.2	3467.38	813.75
3467.39	1330.56	3467.39	1103.2	3467.4	1218	3467.4	3625	3467.39	1294	3467.4	8533	3467.39	1633.8	3467.4	757.5
3467.41	1368.84	3467.41	1122.8	3467.41	1096.2	3467.41	3555	3467.41	1299	3467.41	8450.2	3467.41	1619.8	3467.41	723.75
3467.42	1359.6	3467.42	1148	3467.42	907.2	3467.42	3495	3467.42	1312	3467.42	8544.5	3467.42	1604.4	3467.42	733.75
3467.43	1490.28	3467.43	1100.4	3467.43	1348.2	3467.43	3520	3467.43	1285	3467.43	8390.4	3467.43	1583.4	3467.43	837.5
3467.44	1518	3467.44	1097.6	3467.44	1247.4	3467.44	3380	3467.44	1302	3467.44	8282.3	3467.44	1654.8	3467.44	807.5
3467.46	1541.76	3467.46	756	3467.46	1251.6	3467.46	3415	3467.46	1252	3467.46	8374.3	3467.46	1572.2	3467.46	953.75
3467.47	1518	3467.47	795.2	3467.47	1407	3467.47	3365	3467.47	1314	3467.47	8222.5	3467.47	1555.4	3467.47	993.75
3467.48	1544.4	3467.48	828.8	3467.48	1138.2	3467.48	3670	3467.48	1290	3467.48	8238.6	3467.48	1562.4	3467.48	947.5
3467.49	1624.92	3467.49	814.8	3467.49	1562.4	3467.49	4005	3467.49	1343	3467.49	8395	3467.49	1633.8	3467.49	942.5
3467.5	1560.24	3467.5	666.4	3467.5	1419.6	3467.5	4325	3467.5	1414	3467.5	8337.5	3467.5	1584.8	3467.5	901.25
3467.52	1515.36	3467.52	722.4	3467.52	1478.4	3467.52	4305	3467.52	1387	3467.52	8381.2	3467.52	1617	3467.52	941.25
3467.53	1446.72	3467.53	837.2	3467.53	1717.8	3467.53	3995	3467.53	1334	3467.53	8415.7	3467.53	1586.2	3467.53	897.5
3467.54	1424.28	3467.54	904.4	3467.54	1394.4	3467.54	3865	3467.54	1341	3467.54	8551.4	3467.54	1528.8	3467.54	847.5
3467.55	1345.08	3467.55	817.6	3467.55	1310.4	3467.55	4075	3467.55	1288	3467.55	8514.6	3467.55	1598.8	3467.55	797.5
3467.57	1316.04	3467.57	862.4	3467.57	1323	3467.57	4230	3467.57	1316	3467.57	8652.6	3467.57	1475.6	3467.57	841.25
3467.58	1238.16	3467.58	952	3467.58	1113	3467.58	3875	3467.58	1287	3467.58	8636.5	3467.58	1576.4	3467.58	910
3467.59	1288.32	3467.59	907.2	3467.59	1092	3467.59	3760	3467.59	1267	3467.59	8567.5	3467.59	1510.6	3467.59	887.5
3467.6	1331.88	3467.6	775.6	3467.6	1167.6	3467.6	3625	3467.6	1313	3467.6	8326	3467.6	1527.4	3467.6	862.5
3467.61	1329.24	3467.61	826	3467.61	1192.8	3467.61	3805	3467.61	1329	3467.61	8374.3	3467.61	1590.4	3467.61	988.75
3467.63	1343.76	3467.63	1094.8	3467.63	1029	3467.63	4120	3467.63	1343	3467.63	8477.8	3467.63	1551.2	3467.63	938.75
3467.64	1445.4	3467.64	1192.8	3467.64	1255.8	3467.64	3900	3467.64	1277	3467.64	8399.6	3467.64	1617	3467.64	997.5
3467.65	1466.52	3467.65	1251.6	3467.65	1659	3467.65	4080	3467.65	1334	3467.65	8464	3467.65	1645	3467.65	1118.75
3467.66	1393.92	3467.66	1218	3467.66	1848	3467.66	4165	3467.66	1346	3467.66	8452.5	3467.66	1628.2	3467.66	1183.75
3467.68	1426.92	3467.68	1383.2	3467.68	1549.8	3467.68	3725	3467.68	1290	3467.68	8434.1	3467.68	1603	3467.68	1206.25
3467.69	1498.2	3467.69	1584.8	3467.69	1449	3467.69	3925	3467.69	1347	3467.69	8362.8	3467.69	1670.2	3467.69	1142.5
3467.7	1421.64	3467.7	1450.4	3467.7	1150.8	3467.7	3755	3467.7	1407	3467.7	8346.7	3467.7	1680	3467.7	1162.5
3467.71	1388.64	3467.71	1386	3467.71	1230.6	3467.71	3805	3467.71	1392	3467.71	8293.8	3467.71	1694	3467.71	1141.25
3467.72	1446.72	3467.72	1478.4	3467.72	1100.4	3467.72	3990	3467.72	1333	3467.72	8353.6	3467.72	1666	3467.72	1190
3467.74	1552.32	3467.74	1358	3467.74	877.8	3467.74	3685	3467.74	1378	3467.74	8257	3467.74	1692.6	3467.74	1135
3467.75	1560.24	3467.75	1324.4	3467.75	726.6	3467.75	3845	3467.75	1473	3467.75	8413.4	3467.75	1825.6	3467.75	1166.25
[truncated: 7,829 more rows]

## Sheet: Figure 3d
PFBPO		P-EG-5		P-TEG-5		P-HEG-5		P-HEG-10		P-HEG-20		P-EA-5		P-EA-10
[truncated: 32 more rows]

[truncated: 33 more sheets: Figure 3e, Figure 3f, Figure 4a, Figure 4b, Figure 4c, Figure 4d, Figure 4e, Figure 4f, Figure 5c, Figure 5d, Figure 6b, Figure 6c, Figure S23, Figure S24, Figure S25, Figure S26, Figure S27, Figure S28, Figure S29, Figure S30 …]
